# Supplementary material for: Social survival: Humpback whales (Megaptera novaeangliae) use social structure to partition ecological niches within proposed critical habitat
Source: PLoS One. 2021 Jun 23;16(6):e0245409. doi: 10.1371/journal.pone.0245409 (PMC8221492; doi:10.1371/journal.pone.0245409)
Supplement: S1 Dataset — Humpback whale photo-identifications in the Kitimat Fjord System, 2004–2019. (CSV) [file pone.0245409.s002.csv]

station	year	doy	sit	x	y	n	bhvr	id	name	stage	bhvr2	bhvr3	loc.conf	type.conf	month	dom	date	time
Boat	2004	159	2004060701	-129.1875	53.101	NA	TR	136		A	TR	TR	0	1	6	7	6/7/04	16:35
Boat	2004	189	2004070701	-129.1875	53.101	NA	BNF	42		F	BNF	BNF	0	1	7	7	7/7/04	13:33
Boat	2004	196	2004071401	-129.1875	53.101	NA	BNF	42		F	BNF	BNF	0	1	7	14	7/14/04	14:55
Boat	2004	196	2004071401	NA	NA	NA	BNF	59		A	BNF	BNF	0	1	7	14	7/14/04	14:55
Boat	2004	200	2004071801	-129.1875	53.101	NA	BNF	34		A	BNF	BNF	0	1	7	18	7/18/04	16:52
Boat	2004	209	2004072701	-129.194	53.1018	NA	MI-FE	120		A	MI-FE	MI-FE	0	1	7	27	7/27/04	7:35
Boat	2004	216	2004080301	-129.1875	53.101	NA	BNF	98		F	BNF	BNF	0	1	8	3	8/3/04	13:41
Boat	2004	216	2004080301	NA	NA	NA	BNF	30		A	BNF	BNF	0	1	8	3	8/3/04	13:41
Boat	2004	217	2004080401	-129.1916	53.0696	NA	MI-FE	106		A	MI-FE	MI-FE	0	1	8	4	8/4/04	12:50
Boat	2004	217	2004080401	NA	NA	NA	MI-FE	114		F	MI-FE	MI-FE	0	1	8	4	8/4/04	12:50
Boat	2004	218	2004080501	-129.18067	53.0899	NA	BNF	11		A	BNF	BNF	0	1	8	5	8/5/04	14:23
Boat	2004	218	2004080501	NA	NA	NA	BNF	28		A	BNF	BNF	0	1	8	5	8/5/04	14:23
Boat	2004	219	2004080601	-129.1875	53.101	NA	BNF	93		A	BNF	BNF	0	1	8	6	8/6/04	8:19
Boat	2004	221	2004080801	-129.1875	53.101	NA	TR	28		A	TR	TR	0	1	8	8	8/8/04	12:28
Boat	2004	221	2004080801	NA	NA	NA	TR	16		F	TR	TR	0	1	8	8	8/8/04	8:19
Boat	2004	223	2004081001	-129.1875	53.101	NA	TR	16		F	TR	TR	0	1	8	10	8/10/04	13:13
Boat	2004	227	2004081401	-129.1875	53.101	NA	TR	24		F	TR	TR	0	1	8	14	8/14/04	11:44
Boat	2004	228	2004081501	NA	NA	NA	TR	4		A	TR	TR	0	1	8	15	8/15/04	11:44
Boat	2004	228	2004081502	NA	NA	NA	TR	16		F	TR	TR	0	1	8	15	8/15/04	18:30
Boat	2004	229	2004081601	-129.1875	53.101	NA	TR	4		A	TR	TR	0	1	8	16	8/16/04	9:00
Boat	2004	230	2004081701	-129.1875	53.101	NA	RE-TR	93		A	RE-TR	RE-TR	0	1	8	17	8/17/04	7:10
Boat	2004	230	2004081701	NA	NA	NA	BNF	24		F	BNF	BNF	0	1	8	17	8/17/04	11:50
Boat	2004	230	2004081701	NA	NA	NA	BNF	93		A	BNF	BNF	0	1	8	17	8/17/04	11:50
Boat	2004	230	2004081701	NA	NA	NA	BNF	57		A	BNF	BNF	0	1	8	17	8/17/04	11:50
Boat	2004	230	2004081703	NA	NA	NA	RE-TR	29		M	RE-TR	RE-TR	0	1	8	17	8/17/04	14:00
Boat	2004	230	2004081704	NA	NA	NA	TR	106		A	TR	TR	0	1	8	17	8/17/04	15:30
Boat	2004	231	2004081801	-129.194	53.1018	NA	MI-FE	54		A	MI-FE	MI-FE	0	1	8	18	8/18/04	14:36
Boat	2004	231	2004081802	-129.237	53.068	NA	BNF	11		A	BNF	BNF	0	1	8	18	8/18/04	14:06
Boat	2004	233	2004082001	NA	NA	NA	TR	25		F	TR	TR	0	1	8	20	8/20/04	11:15
Boat	2004	235	2004082201	-129.1875	53.101	NA	TR	47		A	TR	TR	0	1	8	22	8/22/04	16:09
Boat	2004	235	2004082201	NA	NA	NA	TR	47		A	TR	TR	0	1	8	22	8/22/04	16:09
Boat	2004	236	2004082301	-129.1933	53.0527	NA	RE-TR	9		F	RE-TR	RE-TR	0	1	8	23	8/23/04	10:30
Boat	2004	236	2004082303	-129.18067	53.0899	NA	MI-FE	47		A	MI-FE	MI-FE	0	1	8	23	8/23/04	13:41
Boat	2004	239	2004082603	-129.237	53.068	NA	RE-TR	114		F	RE-TR	RE-TR	0	1	8	26	8/26/04	8:05
Boat	2004	239	2004082605	-129.2113	53.077	NA	TR	165		F	TR	TR	0	1	8	26	8/26/04	9:00
Boat	2004	239	2004082605	-129.1875	53.101	NA	RE-TR	165		F	RE-TR	RE-TR	0	1	8	26	8/26/04	19:12
Boat	2004	239	2004082605	NA	NA	NA	RE-TR	108		A	RE-TR	RE-TR	0	1	8	26	8/26/04	19:12
Boat	2004	246	2004090201	-129.1933	53.0527	NA	TR	93		A	TR	TR	0	1	9	2	9/2/04	10:40
Boat	2004	246	2004090202	-129.1933	53.0527	NA	RE-TR	48		A	RE-TR	RE-TR	0	1	9	2	9/2/04	10:45
Boat	2004	246	2004090203	NA	NA	NA	RE-TR	20		A	RE-TR	RE-TR	0	1	9	2	9/2/04	11:00
Boat	2004	246	2004090203	NA	NA	NA	RE-TR	87		F	RE-TR	RE-TR	0	1	9	2	9/2/04	11:00
Boat	2004	249	2004090501	-129.1875	53.101	NA	TR	125		A	TR	TR	0	1	9	5	9/5/04	9:30
Boat	2004	251	2004090701	NA	NA	NA	TR	62		A	TR	TR	0	1	9	7	9/7/04	11:00
Boat	2004	251	2004090701	NA	NA	NA	TR	129		A	TR	TR	0	1	9	7	9/7/04	11:00
Boat	2004	253	2004090902	-129.3198	53.0977	NA	BNF	93		A	BNF	BNF	0	1	9	9	9/9/04	13:00
Boat	2004	253	2004090902	NA	NA	NA	BNF	29		M	BNF	BNF	0	1	9	9	9/9/04	13:00
Boat	2004	253	2004090902	NA	NA	NA	MI-FE	29		C	MI	MI	0	1	9	9	9/9/04	13:00
Boat	2004	253	2004090903	-129.3032	53.0711	NA	TR	93		A	TR	TR	0	1	9	9	9/9/04	14:20
Boat	2004	253	2004090903	NA	NA	NA	TR	24		F	TR	TR	0	1	9	9	9/9/04	14:20
Boat	2004	253	2004090903	NA	NA	NA	TR	20		F	TR	TR	0	1	9	9	9/9/04	14:20
Boat	2004	253	2004090904	-129.2002	53.0472	NA	BNF	59		A	BNF	BNF	0	1	9	9	9/9/04	15:30
Boat	2004	254	2004091005	NA	NA	NA	TR	4		A	TR	TR	0	1	9	10	9/10/04	15:30
Boat	2004	258	2004091401	-129.2002	53.0472	NA	TR	54		A	TR	TR	0	1	9	14	9/14/04	12:12
Boat	2004	258	2004091402	-129.2002	53.0472	NA	BNF	118		A	BNF	BNF	0	1	9	14	9/14/04	13:30
Boat	2004	258	2004091402	NA	NA	NA	BNF	93		A	BNF	BNF	0	1	9	14	9/14/04	13:30
Boat	2004	259	2004091502	-129.3198	53.0977	NA	BNF	58		F	BNF	BNF	0	1	9	15	9/15/04	11:25
Boat	2004	259	2004091502	NA	NA	NA	BNF	57		A	BNF	BNF	0	1	9	15	9/15/04	11:25
Boat	2004	259	2004091502	NA	NA	NA	BNF	29		M	BNF	BNF	0	1	9	15	9/15/04	11:25
Boat	2004	259	2004091504	-129.1992	53.0868	NA	TR	37		F	TR	TR	0	1	9	15	9/15/04	14:40
Boat	2004	259	2004091504	NA	NA	NA	TR	43		A	TR	TR	0	1	9	15	9/15/04	14:40
Boat	2004	268	2004092401	-129.1875	53.101	NA	BNF	42		F	BNF	BNF	0	1	9	24	9/24/04	14:41
Boat	2004	268	2004092401	NA	NA	NA	BNF	16		F	BNF	BNF	0	1	9	24	9/24/04	14:41
Boat	2004	269	2004092501	-129.1875	53.101	NA	MI-FE	42		F	MI-FE	MI-FE	0	1	9	25	9/25/04	18:04
Boat	2004	269	2004092501	NA	NA	NA	MI-FE	16		F	MI-FE	MI-FE	0	1	9	25	9/25/04	18:04
Boat	2004	272	2004092801	-129.1875	53.101	NA	TR	42		F	TR	TR	0	1	9	28	9/28/04	17:17
Boat	2004	272	2004092801	NA	NA	NA	TR	81		A	TR	TR	0	1	9	28	9/28/04	17:17
Boat	2004	281	2004100701	-129.1875	53.101	NA	SG	42		F	SG	SG	0	1	10	7	10/7/04	11:45
Boat	2004	281	2004100701	NA	NA	NA	SG	59		A	SG	SG	0	1	10	7	10/7/04	11:45
Boat	2004	281	2004100701	NA	NA	NA	SG	118		A	SG	SG	0	1	10	7	10/7/04	11:45
Boat	2004	286	2004101201	-129.1875	53.101	NA	BNF	50		A	BNF	BNF	0	1	10	12	10/12/04	9:00
Boat	2004	286	2004101201	NA	NA	NA	BNF	81		A	BNF	BNF	0	1	10	12	10/12/04	9:00
Boat	2004	288	2004101401	NA	NA	NA	MI-FE-SG	37		F	SG-FE	SG-FE	0	1	10	14	10/14/04	14:31
Boat	2004	288	2004101401	-129.1875	53.101	NA	MI-FE-SG	168		F	SG-FE	SG-FE	0	1	10	14	10/14/04	14:50
Boat	2004	288	2004101401	-129.1875	53.101	NA	MI-FE-SG	119		F	SG-FE	SG-FE	0	1	10	14	10/14/04	16:00
Boat	2004	288	2004101401	NA	NA	NA	MI-FE-SG	28		A	SG-FE	SG-FE	0	1	10	14	10/14/04	16:00
Boat	2004	288	2004101401	NA	NA	NA	MI-FE-SG	32		A	SG-FE	SG-FE	0	1	10	14	10/14/04	16:00
Boat	2004	289	2004101501	-129.1875	53.101	NA	BNF	35		A	BNF	BNF	0	1	10	15	10/15/04	13:30
Boat	2004	289	2004101501	NA	NA	NA	BNF	32		A	BNF	BNF	0	1	10	15	10/15/04	13:30
Boat	2004	289	2004101502	NA	NA	NA	RE	119		F	RE	RE	0	1	10	15	10/15/04	15:20
Boat	2004	292	2004101801	NA	NA	NA	TR	95		A	TR	TR	0	1	10	18	10/18/04	15:20
Boat	2004	295	2004102101	-129.1875	53.101	NA	TR	95		A	TR	TR	0	1	10	21	10/21/04	14:30
Boat	2004	297	2004102301	-129.1875	53.101	NA	TR	104		A	TR	TR	0	1	10	23	10/23/04	13:21
Boat	2004	299	2004102501	-129.1875	53.101	NA	TR	50		A	TR	TR	0	1	10	25	10/25/04	15:30
Boat	2005	110	2005042001	NA	NA	NA	TR	42		NA	TR	TR	0	1	4	20	4/20/05	10:00
Boat	2005	153	2005060201	-129.1833333	53.1	NA	TR	9		NA	TR	TR	1	1	6	2	6/2/05	14:45
Boat	2005	153	2005060201	-129.1833333	53.1	NA	TR	13		NA	TR	TR	1	1	6	2	6/2/05	14:45
Boat	2005	178	2005062701	NA	NA	NA	TR-LF	120		NA	TR-LF	TR-LF	0	1	6	27	6/27/05	6:00
Boat	2005	178	2005062702	-129.1833333	53.1	NA	TR	133		NA	TR	TR	1	1	6	27	6/27/05	15:30
Boat	2005	180	2005062901	-129.2277778	53.22777778	NA	BNF	59		NA	BNF	BNF	1	1	6	29	6/29/05	13:00
Boat	2005	180	2005062901	-129.3222222	53.12777778	NA	BNF	29		NA	BNF	BNF	1	1	6	29	6/29/05	13:00
Boat	2005	181	2005063001	NA	NA	NA	MI-FE	9		NA	MI-FE	MI-FE	0	1	6	30	6/30/05	11:00
Boat	2005	191	2005071001	-129.2777778	53.18888889	NA	TR	133		NA	TR	TR	1	1	7	10	7/10/05	7:00
Boat	2005	191	2005071002	-129.1833333	53.1	NA	TR	168		NA	TR	TR	1	1	7	10	7/10/05	16:00
Boat	2005	191	2005071002	-129.1833333	53.1	NA	TR	114		NA	TR	TR	1	1	7	10	7/10/05	16:00
Boat	2005	193	2005071201	-129.1833333	53.1	NA	TR	11		NA	TR	TR	1	1	7	12	7/12/05	11:35
Boat	2005	193	2005071201	-129.2277778	53.22777778	NA	TR	59		NA	TR	TR	1	1	7	12	7/12/05	11:35
Boat	2005	194	2005071301	-129.2277778	53.22777778	NA	TR	93		NA	TR	TR	1	1	7	13	7/13/05	10:45
Boat	2005	194	2005071302	-129.4055556	53.06666667	NA	BNF	96		NA	BNF	BNF	1	1	7	13	7/13/05	13:45
Boat	2005	194	2005071302	-129.2277778	53.22777778	NA	BNF	11		NA	BNF	BNF	1	1	7	13	7/13/05	13:45
Boat	2005	194	2005071303	-129.2277778	53.22777778	NA	TR	24		NA	TR	TR	1	1	7	13	7/13/05	15:30
Boat	2005	194	2005071304	-129.4388889	53.06666667	NA	BNF	59		NA	BNF	BNF	1	1	7	13	7/13/05	16:15
Boat	2005	196	2005071501	-129.4888889	53.20555556	NA	TR	59		NA	TR	TR	1	1	7	15	7/15/05	10:00
Boat	2005	196	2005071502	-129.2277778	53.22777778	NA	TR	30		NA	TR	TR	1	1	7	15	7/15/05	13:30
Boat	2005	200	2005071901	-129.1833333	53.1	NA	BNF	45		NA	BNF	BNF	1	1	7	19	7/19/05	8:30
Boat	2005	200	2005071901	-129.1	53.11666667	NA	BNF	28		NA	BNF	BNF	1	1	7	19	7/19/05	8:30
Boat	2005	201	2005072001	-129.1	53.11666667	NA	TR	24		NA	TR	TR	1	1	7	20	7/20/05	14:45
Boat	2005	202	2005072101	-129.1555556	53.08333333	NA	TR	20		NA	TR	TR	1	1	7	21	7/21/05	8:00
Boat	2005	204	2005072301	-129.1833333	53.1	NA	BNF	99		NA	BNF	BNF	1	1	7	23	7/23/05	10:30
Boat	2005	204	2005072301	-129.4055556	53.06666667	NA	BNF	30		NA	BNF	BNF	1	1	7	23	7/23/05	10:30
Boat	2005	208	2005072701	NA	NA	NA	TR	56		NA	TR	TR	0	1	7	27	7/27/05	12:45
Boat	2005	210	2005072901	-129.1833333	53.1	NA	TR	126		NA	TR	TR	1	1	7	29	7/29/05	10:45
Boat	2005	210	2005072902	-129.1	53.11666667	NA	BNF	59		NA	BNF	BNF	1	1	7	29	7/29/05	11:30
Boat	2005	210	2005072902	-129.1555556	53.08333333	NA	BNF	11		NA	BNF	BNF	1	1	7	29	7/29/05	11:30
Boat	2005	214	2005080201	-129.1555556	53.08333333	NA	BNF	59		NA	BNF	BNF	1	1	8	2	8/2/05	8:15
Boat	2005	214	2005080201	-129.2	53.08333333	NA	BNF	11		NA	BNF	BNF	1	1	8	2	8/2/05	8:15
Boat	2005	214	2005080202	-129.2	53.08333333	NA	TR	126		NA	TR	TR	1	1	8	2	8/2/05	8:40
Boat	2005	214	2005080203	-129.2	53.08333333	NA	TR	56		NA	TR	TR	1	1	8	2	8/2/05	9:30
Boat	2005	214	2005080205	-129.1833333	53.06666667	NA	MI-FE	24		NA	MI-FE	MI-FE	1	1	8	2	8/2/05	11:50
Boat	2005	215	2005080301	-129.4388889	53.06666667	NA	TR	172		NA	TR	TR	1	1	8	3	8/3/05	10:00
Boat	2005	215	2005080301	-129.375	53.06666667	NA	TR	44		NA	TR	TR	1	1	8	3	8/3/05	10:00
Boat	2005	218	2005080601	-129.375	53.06666667	NA	BNF	93		NA	BNF	BNF	1	1	8	6	8/6/05	10:00
Boat	2005	218	2005080601	-129.4055556	53.06666667	NA	BNF	72		NA	BNF	BNF	1	1	8	6	8/6/05	10:00
Boat	2005	218	2005080602	-129.4055556	53.06666667	NA	TR	48		NA	TR	TR	1	1	8	6	8/6/05	19:00
Boat	2005	223	2005081101	-129.1	53.1	NA	BNF	103		NA	BNF	BNF	1	1	8	11	8/11/05	15:50
Boat	2005	223	2005081101	-129.4166667	52.95	NA	BNF	104		NA	BNF	BNF	1	1	8	11	8/11/05	15:50
Boat	2005	223	2005081101	-129.4166667	52.95	NA	BNF	118		NA	BNF	BNF	1	1	8	11	8/11/05	15:50
Boat	2005	223	2005081101	-129.4166667	52.95	NA	BNF	42		NA	BNF	BNF	1	1	8	11	8/11/05	15:50
Boat	2005	223	2005081101	-129.4166667	52.95	NA	BNF	59		NA	BNF	BNF	1	1	8	11	8/11/05	15:50
Boat	2005	229	2005081701	-129.4166667	52.95	NA	TR	114		NA	TR	TR	1	1	8	17	8/17/05	12:00
Boat	2005	229	2005081702	-129.1833333	53.1	NA	TR	28		NA	TR	TR	1	1	8	17	8/17/05	13:00
Boat	2005	229	2005081703	-129.1833333	53.1	NA	BNF	42		NA	BNF	BNF	1	1	8	17	8/17/05	16:00
Boat	2005	229	2005081703	-129.4166667	52.95	NA	BNF	104		NA	BNF	BNF	1	1	8	17	8/17/05	16:00
Boat	2005	229	2005081703	-129.4166667	52.95	NA	BNF	103		NA	BNF	BNF	1	1	8	17	8/17/05	16:00
Boat	2005	235	2005082301	-129.4166667	52.95	NA	MI-FE	99		NA	MI-FE	MI-FE	1	1	8	23	8/23/05	12:00
Boat	2005	235	2005082301	-129.1833333	53.1	NA	MI-FE	28		NA	MI-FE	MI-FE	1	1	8	23	8/23/05	12:00
Boat	2005	235	2005082301	-129.1833333	53.1	NA	MI-FE	9		NA	MI-FE	MI-FE	1	1	8	23	8/23/05	12:00
Boat	2005	235	2005082301	-129.1833333	53.1	NA	MI-FE	104		NA	MI-FE	MI-FE	1	1	8	23	8/23/05	12:00
Boat	2005	242	2005083001	-129.1833333	53.1	NA	TR	45		NA	TR	TR	1	1	8	30	8/30/05	10:30
Boat	2005	242	2005083002	-129.1833333	53.1	NA	TR	30		NA	TR	TR	1	1	8	30	8/30/05	12:40
Boat	2005	243	2005083101	-129.1	53.11666667	NA	LF	28		NA	LF	LF	1	1	8	31	8/31/05	10:00
Boat	2005	243	2005083102	-129.3055556	53.08333333	NA	LF	56		NA	LF	LF	1	1	8	31	8/31/05	13:30
Boat	2005	243	2005083102	-129.15	53.22777778	NA	LF	18		NA	LF	LF	1	1	8	31	8/31/05	13:30
Boat	2005	244	2005090101	-129.15	53.22777778	NA	TR	104		NA	TR	TR	1	1	9	1	9/1/05	7:30
Boat	2005	244	2005090102	-129.1833333	53.1	NA	TR	168		NA	TR	TR	1	1	9	1	9/1/05	9:40
Boat	2005	244	2005090102	-129.2777778	53.18888889	NA	TR	45		NA	TR	TR	1	1	9	1	9/1/05	9:40
Boat	2005	245	2005090201	NA	NA	NA	TR	28		NA	TR	TR	0	1	9	2	9/2/05	7:30
Boat	2005	245	2005090203	-129.1833333	53.1	NA	TR	116		NA	TR	TR	1	1	9	2	9/2/05	9:00
Boat	2005	245	2005090204	-129.1333333	53.13333333	NA	TR	10		NA	TR	TR	1	1	9	2	9/2/05	10:40
Boat	2005	246	2005090301	-129.1555556	53.08333333	NA	TR	9		NA	TR	TR	1	1	9	3	9/3/05	11:15
Boat	2005	246	2005090302	-129.1	53.26666667	NA	TR	116		NA	TR	TR	1	1	9	3	9/3/05	12:15
Boat	2005	248	2005090501	-129.1	53.26666667	NA	TR	18		NA	TR	TR	1	1	9	5	9/5/05	7:00
Boat	2005	248	2005090503	-129.2166667	53.22777778	NA	MI-FE	52		NA	MI-FE	MI-FE	1	1	9	5	9/5/05	12:00
Boat	2005	248	2005090503	-129.4388889	53.06666667	NA	MI-FE	165		NA	MI-FE	MI-FE	1	1	9	5	9/5/05	12:00
Boat	2005	248	2005090504	-129.4388889	53.06666667	NA	TR	28		NA	TR	TR	1	1	9	5	9/5/05	18:45
Boat	2005	249	2005090601	-129.1833333	53.1	NA	RE-TR	99		NA	RE-TR	RE-TR	1	1	9	6	9/6/05	14:20
Boat	2005	249	2005090601	-129.1833333	53.1	NA	RE-TR	30		NA	RE-TR	RE-TR	1	1	9	6	9/6/05	14:20
Boat	2005	249	2005090601	-129.1833333	53.1	NA	RE-TR	165		NA	RE-TR	RE-TR	1	1	9	6	9/6/05	14:20
Boat	2005	251	2005090801	-129.1833333	53.1	NA	TR	165		NA	TR	TR	1	1	9	8	9/8/05	15:00
Boat	2005	251	2005090802	-129.1833333	53.06666667	NA	TR	168		NA	TR	TR	1	1	9	8	9/8/05	17:00
Boat	2005	251	2005090802	-129.1	53.26666667	NA	TR	18		NA	TR	TR	1	1	9	8	9/8/05	17:00
Boat	2005	251	2005090803	-129.1	53.26666667	NA	TR	33		NA	TR	TR	1	1	9	8	9/8/05	17:30
Boat	2005	252	2005090901	-129.0833333	53.37222222	NA	FE	28		NA	FE	FE	1	1	9	9	9/9/05	13:00
Boat	2005	257	2005091401	-129.4888889	53.20555556	NA	BNF	122		NA	BNF	BNF	1	1	9	14	9/14/05	9:15
Boat	2005	257	2005091401	-129.2	53.26111111	NA	BNF	42		NA	BNF	BNF	1	1	9	14	9/14/05	9:15
Boat	2005	257	2005091401	-129.2	53.26111111	NA	BNF	59		NA	BNF	BNF	1	1	9	14	9/14/05	9:15
Boat	2005	257	2005091401	-129.2	53.26111111	NA	BNF	116		NA	BNF	BNF	1	1	9	14	9/14/05	9:15
Boat	2005	258	2005091501	-129.2	53.26111111	NA	BNF	122		NA	BNF	BNF	1	1	9	15	9/15/05	14:00
Boat	2005	258	2005091501	-129.2277778	53.22777778	NA	BNF	42		NA	BNF	BNF	1	1	9	15	9/15/05	14:00
Boat	2005	258	2005091501	-129.2277778	53.22777778	NA	BNF	59		NA	BNF	BNF	1	1	9	15	9/15/05	14:00
Boat	2005	258	2005091502	-129.2277778	53.22777778	NA	TR	18		NA	TR	TR	1	1	9	15	9/15/05	13:00
Boat	2005	260	2005091701	-129.4888889	53.20555556	NA	TR	33		NA	TR	TR	1	1	9	17	9/17/05	13:00
Boat	2005	263	2005092001	-129.4388889	53.06666667	NA	BNF	122		NA	BNF	BNF	1	1	9	20	9/20/05	13:00
Boat	2005	263	2005092001	-129.1	53.11666667	NA	BNF	42		NA	BNF	BNF	1	1	9	20	9/20/05	13:00
Boat	2005	264	2005092101	-129.1	53.11666667	NA	TR	114		NA	TR	TR	1	1	9	21	9/21/05	15:00
Boat	2005	264	2005092102	-129.4888889	53.20555556	NA	TR	9		NA	TR	TR	1	1	9	21	9/21/05	17:00
Boat	2005	265	2005092201	-129.4388889	53.06666667	NA	MI-FE	114		NA	MI	MI	1	1	9	22	9/22/05	10:00
Boat	2005	265	2005092202	-129.1	53.06666667	NA	BNF	42		NA	BNF	BNF	1	1	9	22	9/22/05	11:30
Boat	2005	265	2005092202	-129.2	53.08333333	NA	BNF	122		NA	BNF	BNF	1	1	9	22	9/22/05	11:30
Boat	2005	265	2005092203	-129.2	53.08333333	NA	BNF	96		NA	BNF	BNF	1	1	9	22	9/22/05	13:20
Boat	2005	265	2005092203	-129.15	53.22222222	NA	BNF	168		NA	BNF	BNF	1	1	9	22	9/22/05	13:20
Boat	2005	266	2005092301	-129.15	53.22222222	NA	TR	42		NA	TR	TR	1	1	9	23	9/23/05	12:45
Boat	2005	266	2005092301	-129.375	53.06666667	NA	TR	122		NA	TR	TR	1	1	9	23	9/23/05	12:45
Boat	2005	266	2005092302	-129.375	53.06666667	NA	TR	114		NA	TR	TR	1	1	9	23	9/23/05	13:30
Boat	2005	266	2005092303	-129.1555556	53.08333333	NA	MI-FE-SG	58		NA	SG-FE	SG-FE	1	1	9	23	9/23/05	17:00
Boat	2005	266	2005092303	-129.1	53.06666667	NA	MI-FE-SG	96		NA	SG-FE	SG-FE	1	1	9	23	9/23/05	17:00
Boat	2005	266	2005092304	-129.1	53.06666667	NA	MI-FE-SG	118		NA	SG-FE	SG-FE	1	1	9	23	9/23/05	18:00
Boat	2005	266	2005092304	-129.1	53.06666667	NA	MI-FE-SG	122		NA	SG-FE	SG-FE	1	1	9	23	9/23/05	18:00
Boat	2005	266	2005092304	-129.1	53.06666667	NA	MI-FE-SG	99		NA	SG-FE	SG-FE	1	1	9	23	9/23/05	18:00
Boat	2005	266	2005092304	-129.1	53.06666667	NA	MI-FE-SG	133		NA	SG-FE	SG-FE	1	1	9	23	9/23/05	14:45
Boat	2005	266	2005092305	-129.1	53.06666667	NA	TR	42		NA	TR	TR	1	1	9	23	9/23/05	15:15
Boat	2005	268	2005092501	-129.2	53.26111111	NA	SG-FE-SL	42		NA	SG-FE-SL	SG-FE-SL	1	1	9	25	9/25/05	13:30
Boat	2005	268	2005092501	-129.1	53.06666667	NA	SG-FE-SL	122		NA	SG-FE-SL	SG-FE-SL	1	1	9	25	9/25/05	13:30
Boat	2005	268	2005092501	-129.1	53.06666667	NA	SG-FE-SL	114		NA	SG-FE-SL	SG-FE-SL	1	1	9	25	9/25/05	13:30
Boat	2005	268	2005092501	-129.1	53.06666667	NA	SG-FE-SL	133		NA	SG-FE-SL	SG-FE-SL	1	1	9	25	9/25/05	13:30
Boat	2005	268	2005092503	-129.1	53.06666667	NA	TR	114		NA	TR	TR	1	1	9	25	9/25/05	15:30
Boat	2005	268	2005092503	-129.1833333	53.06666667	NA	TR	96		NA	TR	TR	1	1	9	25	9/25/05	15:30
Boat	2005	268	2005092502	NA	NA	NA	MI-FE	168		NA	MI-FE	MI-FE	0	1	9	25	9/25/05	10:45
Boat	2005	268	2005092502	-129.15	53.22222222	NA	MI-FE	96		NA	MI-FE	MI-FE	1	1	9	25	9/25/05	10:45
Boat	2005	268	2005092503	NA	NA	NA	SG-FE-SL	119		NA	SG-FE-SL	SG-FE-SL	0	1	9	25	9/25/05	13:30
Boat	2005	268	2005092503	-129.1	53.06666667	NA	SG-FE-SL	133		NA	SG-FE-SL	SG-FE-SL	1	1	9	25	9/25/05	13:30
Boat	2005	268	2005092503	-129.1	53.06666667	NA	SG-FE-SL	122		NA	SG-FE-SL	SG-FE-SL	1	1	9	25	9/25/05	13:30
Boat	2005	268	2005092503	-129.1	53.06666667	NA	SG-FE-SL	42		NA	SG-FE-SL	SG-FE-SL	1	1	9	25	9/25/05	13:30
Boat	2005	268	2005092503	-129.1	53.06666667	NA	SG-FE-SL	58		NA	SG-FE-SL	SG-FE-SL	1	1	9	25	9/25/05	13:30
Boat	2005	268	2005092503	-129.1	53.06666667	NA	SG-FE-SL	28		NA	SG-FE-SL	SG-FE-SL	1	1	9	25	9/25/05	13:30
Boat	2005	273	2005093001	-129.1	53.06666667	NA	MI-FE	96		NA	MI-FE	MI-FE	1	1	9	30	9/30/05	11:15
Boat	2005	273	2005093001	-129.15	53.22222222	NA	MI-FE	122		NA	MI-FE	MI-FE	1	1	9	30	9/30/05	11:15
Boat	2005	273	2005093001	-129.15	53.22222222	NA	MI-FE	42		NA	MI-FE	MI-FE	1	1	9	30	9/30/05	11:15
Boat	2005	273	2005093001	-129.15	53.22222222	NA	MI-FE	168		NA	MI-FE	MI-FE	1	1	9	30	9/30/05	11:15
Boat	2005	273	2005093003	-129.15	53.22222222	NA	TR	28		NA	TR	TR	1	1	9	30	9/30/05	14:00
Boat	2005	274	2005100101	-129.2	53.08333333	NA	TR	114		NA	TR	TR	1	1	10	1	10/1/05	12:00
Boat	2005	274	2005100101	-129.15	53.22222222	NA	TR	96		NA	TR	TR	1	1	10	1	10/1/05	12:00
Boat	2005	274	2005100102	-129.15	53.22222222	NA	TR	93		NA	TR	TR	1	1	10	1	10/1/05	12:30
Boat	2005	274	2005100103	-129.15	53.22222222	NA	TR	30		NA	TR	TR	1	1	10	1	10/1/05	10:00
Boat	2005	274	2005100103	-128.9166667	53.50555556	NA	TR	130		NA	TR	TR	1	1	10	1	10/1/05	10:00
Boat	2005	274	2005100106	-128.9166667	53.50555556	NA	MI-FE	133		NA	MI	MI	1	1	10	1	10/1/05	15:00
Boat	2005	278	2005100501	-129.1	53.06666667	NA	TR	118		NA	TR	TR	1	1	10	5	10/5/05	10:30
Boat	2005	278	2005100502	-129.1555556	53.08333333	NA	TR	18		NA	TR	TR	1	1	10	5	10/5/05	10:30
Boat	2005	278	2005100502	-129.1555556	53.08333333	NA	TR	103		NA	TR	TR	1	1	10	5	10/5/05	10:30
Boat	2005	278	2005100503	-129.1555556	53.08333333	NA	MI-FE	104		NA	MI-FE	MI-FE	1	1	10	5	10/5/05	14:15
Boat	2005	278	2005100503	-129.4388889	53.06666667	NA	MI-FE	168		NA	MI-FE	MI-FE	1	1	10	5	10/5/05	14:15
Boat	2005	279	2005100601	-129.4388889	53.06666667	NA	MI-FE	58		NA	MI-FE	MI-FE	1	1	10	6	10/6/05	14:30
Boat	2005	279	2005100602	-129.1	53.06666667	NA	MI-FE	114		NA	MI-FE	MI-FE	1	1	10	6	10/6/05	14:30
Boat	2005	279	2005100602	-129.1	53.06666667	NA	MI-FE	168		NA	MI-FE	MI-FE	1	1	10	6	10/6/05	14:30
Boat	2005	279	2005100603	-129.1	53.06666667	NA	MI-FE	103		NA	MI-FE	MI-FE	1	1	10	6	10/6/05	14:30
Boat	2005	279	2005100603	-129.1	53.06666667	NA	MI-FE	104		NA	MI-FE	MI-FE	1	1	10	6	10/6/05	14:30
Boat	2005	279	2005100603	-129.1	53.06666667	NA	MI-FE	104		NA	MI-FE	MI-FE	1	1	10	6	10/6/05	14:30
Boat	2005	279	2005100603	-129.1	53.06666667	NA	MI-FE	99		NA	MI-FE	MI-FE	1	1	10	6	10/6/05	14:30
Boat	2005	279	2005100603	-129.1	53.06666667	NA	TR	96		NA	TR	TR	1	1	10	6	10/6/05	18:15
Boat	2005	291	2005101801	-129.1833333	53.1	NA	TR	136		NA	TR	TR	1	1	10	18	10/18/05	12:00
Boat	2005	291	2005101802	-129.1	53.26666667	NA	TR	133		NA	TR	TR	1	1	10	18	10/18/05	12:45
Boat	2005	293	2005102001	-129.0833333	53.37222222	NA	MI-FE	118		NA	MI-FE	MI-FE	1	1	10	20	10/20/05	10:30
Boat	2005	293	2005102001	-128.9166667	53.6	NA	MI-FE	11		NA	MI-FE	MI-FE	1	1	10	20	10/20/05	10:30
Boat	2005	293	2005102001	-128.9166667	53.6	NA	MI-FE	104		NA	MI-FE	MI-FE	1	1	10	20	10/20/05	10:30
Boat	2005	293	2005102002	-128.9166667	53.6	NA	MI-FE	20		NA	MI-FE	MI-FE	1	1	10	20	10/20/05	10:30
Boat	2005	293	2005102004	-128.9166667	53.6	NA	TR	119		NA	TR	TR	1	1	10	20	10/20/05	12:15
Boat	2005	293	2005102004	-128.9166667	53.55555556	NA	TR	120		NA	TR	TR	1	1	10	20	10/20/05	12:15
Boat	2005	293	2005102006	-128.9166667	53.55555556	NA	MI-FE	126		NA	MI-FE	MI-FE	1	1	10	20	10/20/05	13:00
Boat	2005	293	2005102007	-129.0666667	53.62222222	NA	MI-FE	168		NA	MI-FE	MI-FE	1	1	10	20	10/20/05	13:00
Boat	2005	293	2005102007	-129.0666667	53.62222222	NA	MI-FE	18		NA	MI-FE	MI-FE	1	1	10	20	10/20/05	13:00
Boat	2005	293	2005102008	-129.0666667	53.62222222	NA	RE	114		NA	RE	RE	1	1	10	20	10/20/05	13:30
Boat	2005	293	2005102008	NA	NA	NA	RE	130		NA	RE	RE	0	1	10	20	10/20/05	13:30
Boat	2005	293	2005102001	NA	NA	NA	MI-FE	136		NA	MI-FE	MI-FE	0	1	10	20	10/20/05	13:30
Boat	2005	293	2005102002	-129.1	53.06666667	NA	MI-FE	9		NA	MI-FE	MI-FE	1	1	10	20	10/20/05	15:15
Boat	2005	293	2005102003	-129.1	53.06666667	NA	MI-FE	165		NA	MI-FE	MI-FE	1	1	10	20	10/20/05	17:00
Boat	2005	306	2005110201	-129.1	53.06666667	NA	TR	9		NA	TR	TR	1	1	11	2	11/2/05	10:45
Boat	2005	306	2005110201	-129.1555556	53.08333333	NA	TR	165		NA	TR	TR	1	1	11	2	11/2/05	10:45
Boat	2005	306	2005110201	-129.1555556	53.08333333	NA	TR	136		NA	TR	TR	1	1	11	2	11/2/05	10:45
Boat	2005	306	2005110201	-129.1555556	53.08333333	NA	TR	168		NA	TR	TR	1	1	11	2	11/2/05	10:45
Boat	2005	309	2005110501	-129.1555556	53.08333333	NA	RE	9		NA	RE	RE	1	1	11	5	11/5/05	11:30
Boat	2005	309	2005110501	-129.1833333	53.06666667	NA	MI-FE	136		NA	MI	MI	1	1	11	5	11/5/05	11:30
Boat	2005	309	2005110501	-129.1555556	53.08333333	NA	MI-FE	9		NA	MI-FE	MI-FE	1	1	11	5	11/5/05	10:15
Boat	2005	309	2005110502	-129.1	53.06666667	NA	MI-FE	168		NA	MI-FE	MI-FE	1	1	11	5	11/5/05	10:15
Boat	2005	309	2005110502	-129.1	53.06666667	NA	MI-FE	136		NA	MI-FE	MI-FE	1	1	11	5	11/5/05	10:15
Boat	2006	137	2006051701	-129.1836667	53.10183333	NA	TR	14		A	TR E	TR E	1	1	5	17	5/17/06	8:00
Boat	2006	137	2006051701	-129.1836667	53.10183333	NA	TR	9		A	TR E	TR E	1	1	5	17	5/17/06	8:00
Boat	2006	152	2006060101	-129.1858333	53.05866667	NA	TR	14		A	TR-N	TR-N	1	1	6	1	6/1/06	8:35
Boat	2006	155	2006060401	NA	53.10183333	NA	MI-FE	14		A	MI	MI	0	1	6	4	6/4/06	17:30
Boat	2006	155	2006060401	NA	53.10183333	NA	TR	9		A	TR W	TR W	0	1	6	4	6/4/06	17:30
Boat	2006	155	2006060402	-129.23	53.05183333	NA	TR	120		A	TR N	TR N	1	1	6	4	6/4/06	11:15
Boat	2006	169	2006061801	-129.1836667	53.10183333	NA	TR	9		M	TR E	TR E	1	1	6	18	6/18/06	6:30
Boat	2006	169	2006061802	-129.1882167	53.03488333	NA	RE	9		A	RE	RE	1	1	6	18	6/18/06	7:20
Boat	2006	169	2006061802	-129.1882167	53.03488333	NA	RE	99		A	RE	RE	1	1	6	18	6/18/06	7:20
Boat	2006	169	2006061801	-129.1216667	53.08333333	NA	RE	56		M	RE	RE	1	1	6	18	6/18/06	9:30
Boat	2006	170	2006061901	-129.2858333	53.08583333	NA	FE	96		A	FE	FE	1	1	6	19	6/19/06	10:50
Boat	2006	170	2006061901	-129.2858333	53.08583333	NA	FE	120		A	FE	FE	1	1	6	19	6/19/06	10:50
Boat	2006	193	2006071201	-129.1836667	53.10183333	NA	TR	114		M	TR W	TR W	1	1	7	12	7/12/06	13:00
Boat	2006	196	2006071501	-129.175	53.05333333	NA	TR	30		A	TR N	TR N	1	1	7	15	7/15/06	15:30
Boat	2006	197	2006071601	-129.1836667	53.10183333	NA	TR	177		A	TR-E	TR-E	1	1	7	16	7/16/06	15:25
Boat	2006	199	2006071801	-129.1836667	53.10183333	NA	TR	43		A	TR-E	TR-E	1	1	7	18	7/18/06	10:30
Boat	2006	205	2006072401	-129.43125	53.02	NA	BNF	95		A	BNF	BNF	1	1	7	24	7/24/06	13:30
Boat	2006	205	2006072401	-129.43125	53.02	NA	BNF	7		A	BNF	BNF	1	1	7	24	7/24/06	13:30
Boat	2006	205	2006072401	-129.43125	53.02	NA	BNF	103		A	BNF	BNF	1	1	7	24	7/24/06	13:30
Boat	2006	205	2006072401	-129.43125	53.02	NA	BNF	174		A	BNF	BNF	1	1	7	24	7/24/06	13:30
Boat	2006	205	2006072401	-129.43125	53.02	NA	BNF	11		A	BNF	BNF	1	1	7	24	7/24/06	13:30
Boat	2006	205	2006072401	-129.43125	53.02	NA	BNF	93		A	BNF	BNF	1	1	7	24	7/24/06	13:30
Boat	2006	205	2006072401	-129.43125	53.02	NA	BNF	16		A	BNF	BNF	1	1	7	24	7/24/06	13:30
Boat	2006	205	2006072401	-129.43125	53.02	NA	BNF	5		A	BNF	BNF	1	1	7	24	7/24/06	13:30
Boat	2006	205	2006072401	-129.43125	53.02	NA	BNF	59		J	BNF	BNF	1	1	7	24	7/24/06	13:30
Boat	2006	209	2006072801	-129.4383333	52.99	NA	BNF	42		A	BNF	BNF	1	1	7	28	7/28/06	9:30
Boat	2006	209	2006072801	-129.4383333	52.99	NA	BNF	103		A	BNF	BNF	1	1	7	28	7/28/06	9:30
Boat	2006	209	2006072801	-129.4383333	52.99	NA	BNF	11		A	BNF	BNF	1	1	7	28	7/28/06	9:30
Boat	2006	209	2006072801	-129.4383333	52.99	NA	BNF	95		A	BNF	BNF	1	1	7	28	7/28/06	9:30
Boat	2006	209	2006072801	-129.4383333	52.99	NA	BNF	96		A	BNF	BNF	1	1	7	28	7/28/06	9:30
Boat	2006	209	2006072801	-129.4383333	52.99	NA	BNF	118		A	BNF	BNF	1	1	7	28	7/28/06	9:30
Boat	2006	209	2006072801	-129.4383333	52.99	NA	BNF	104		A	BNF	BNF	1	1	7	28	7/28/06	9:30
Boat	2006	209	2006072801	-129.4383333	52.99	NA	BNF	152		A	BNF	BNF	1	1	7	28	7/28/06	9:30
Boat	2006	209	2006072801	-129.4383333	52.99	NA	BNF	93		A	BNF	BNF	1	1	7	28	7/28/06	9:30
Boat	2006	209	2006072801	-129.4383333	52.99	NA	BNF	16		A	BNF	BNF	1	1	7	28	7/28/06	9:30
Boat	2006	210	2006072902	-129.4083333	52.94	NA	BNF	59		J	BNF	BNF	1	1	7	29	7/29/06	11:55
Boat	2006	210	2006072902	-129.4083333	52.94	NA	BNF	103		A	BNF	BNF	1	1	7	29	7/29/06	11:55
Boat	2006	210	2006072902	-129.4083333	52.94	NA	BNF	16		A	BNF	BNF	1	1	7	29	7/29/06	11:55
Boat	2006	210	2006072902	-129.4083333	52.94	NA	BNF	42		M	BNF	BNF	1	1	7	29	7/29/06	11:55
Boat	2006	210	2006072902	-129.4083333	52.94	NA	BNF	118		A	BNF	BNF	1	1	7	29	7/29/06	11:55
Boat	2006	210	2006072902	-129.4083333	52.94	NA	BNF	11		A	BNF	BNF	1	1	7	29	7/29/06	11:55
Boat	2006	210	2006072902	-129.4083333	52.94	NA	BNF	95		A	BNF	BNF	1	1	7	29	7/29/06	11:55
Boat	2006	210	2006072902	-129.4083333	52.94	NA	BNF	96		A	BNF	BNF	1	1	7	29	7/29/06	11:55
Boat	2006	210	2006072902	-129.4083333	52.94	NA	BNF	9		A	BNF	BNF	1	1	7	29	7/29/06	11:55
Boat	2006	210	2006072902	-129.4083333	52.94	NA	BNF	104		A	BNF	BNF	1	1	7	29	7/29/06	11:55
Boat	2006	211	2006073001	-129.1875	53.05833333	NA	TR	130		A	TR-S	TR-S	1	1	7	30	7/30/06	10:40
Boat	2006	211	2006073002	-129.1933333	53.02333333	NA	TR	144		A	TR-S	TR-S	1	1	7	30	7/30/06	12:40
Boat	2006	212	2006073102	-129.1836667	53.10183333	NA	TR	130		A	TR-W	TR-W	1	1	7	31	7/31/06	10:50
Boat	2006	213	2006080101	-129.3330667	53.08261667	NA	MI-FE	167		A	FE	FE	1	1	8	1	8/1/06	10:40
Boat	2006	213	2006080102	-129.2891	53.08201667	NA	BNF	42		M	FE	FE	1	1	8	1	8/1/06	11:30
Boat	2006	213	2006080103	-129.2869667	53.08995	NA	BNF	93		A	FE	FE	1	1	8	1	8/1/06	13:00
Boat	2006	213	2006080104	NA	53.01715	NA	BNF	16		A	BNF	BNF	0	1	8	1	8/1/06	18:00
Boat	2006	213	2006080104	NA	53.01715	NA	BNF	9		A	BNF	BNF	0	1	8	1	8/1/06	18:00
Boat	2006	213	2006080104	NA	53.01715	NA	BNF	58		A	BNF	BNF	0	1	8	1	8/1/06	18:00
Boat	2006	213	2006080104	NA	53.01715	NA	BNF	93		A	BNF	BNF	0	1	8	1	8/1/06	18:00
Boat	2006	217	2006080501	-129.00215	53.00501667	NA	MI-FE	20		A	MI	MI	1	1	8	5	8/5/06	10:50
Boat	2006	217	2006080501	-129.00215	53.00501667	NA	MI-FE	195		A	MI	MI	1	1	8	5	8/5/06	10:50
Boat	2006	217	2006080501	-129.00215	53.00501667	NA	MI-FE	183		A	MI	MI	1	1	8	5	8/5/06	10:50
Boat	2006	217	2006080501	-129.00215	53.00501667	NA	MI-FE	211		A	MI	MI	1	1	8	5	8/5/06	10:50
Boat	2006	217	2006080503	-129.0751667	53.2306	NA	MI-FE	31		A	MI	MI	1	1	8	5	8/5/06	11:30
Boat	2006	217	2006080504	-129.06835	53.23638333	NA	TR	45		A	TR N	TR N	1	1	8	5	8/5/06	12:16
Boat	2006	217	2006080504	-129.06835	53.23638333	NA	TR	96		A	TR N	TR N	1	1	8	5	8/5/06	12:16
Boat	2006	217	2006080505	-129.0894	53.19438333	NA	MI-FE	93		A	MI	MI	1	1	8	5	8/5/06	12:40
Boat	2006	218	2006080601	-129.1581333	53.09255	NA	MI-FE	20		A	MI	MI	1	1	8	6	8/6/06	13:50
Boat	2006	218	2006080601	-129.1581333	53.09255	NA	MI-FE	195		A	MI	MI	1	1	8	6	8/6/06	13:50
Boat	2006	218	2006080602	-129.14475	53.0909	NA	MI-FE	182		A	MI	MI	1	1	8	6	8/6/06	15:00
Boat	2006	220	2006080801	-129.1836667	53.08516667	NA	BNF	30		A	BNF	BNF	1	1	8	8	8/8/06	12:00
Boat	2006	220	2006080801	-129.1836667	53.08516667	NA	BNF	99		A	BNF	BNF	1	1	8	8	8/8/06	12:00
Boat	2006	220	2006080801	-129.1836667	53.08516667	NA	BNF	167		A	BNF	BNF	1	1	8	8	8/8/06	12:00
Boat	2006	220	2006080801	-129.1836667	53.08516667	NA	BNF	109		A	BNF	BNF	1	1	8	8	8/8/06	12:00
Boat	2006	220	2006080802	-129.1836667	53.08516667	NA	TR	437		A	TR-S	TR-S	1	1	8	8	8/8/06	18:05
Boat	2006	221	2006080901	-129.1727833	53.05236667	NA	TR	120		A	TR-S	TR-S	1	1	8	9	8/9/06	9:50
Boat	2006	221	2006080901	-129.1727833	53.05236667	NA	TR	124		A	TR-S	TR-S	1	1	8	9	8/9/06	NA
Boat	2006	221	2006080902	-129.1933333	53.08583333	NA	TR	20		A	TR-W	TR-W	1	1	8	9	8/9/06	14:00
Boat	2006	221	2006080902	-129.1933333	53.08583333	NA	TR	147		A	TR-W	TR-W	1	1	8	9	8/9/06	NA
Boat	2006	222	2006081001	-129.2186167	53.04471667	NA	FE	103		A	FE	FE	1	1	8	10	8/10/06	9:00
Boat	2006	222	2006081001	-129.2186167	53.04471667	NA	FE	96		A	FE	FE	1	1	8	10	8/10/06	9:00
Boat	2006	223	2006081101	-129.1633333	53.08666667	NA	TR	31		A	TR-W	TR-W	1	1	8	11	8/11/06	8:50
Boat	2006	223	2006081102	-129.145	53.09166667	NA	TR	172		A	TR	TR	1	1	8	11	8/11/06	9:00
Boat	2006	223	2006081103	-129.152	53.085	NA	TR	93		A	TR-E	TR-E	1	1	8	11	8/11/06	9:20
Boat	2006	223	2006081104	-129.1616667	53.08833333	NA	TR	177		A	TR-S	TR-S	1	1	8	11	8/11/06	10:55
Boat	2006	223	2006081105	-129.1479167	53.08166667	NA	ROBUST	61		A	BRCH	BRCH	1	1	8	11	8/11/06	12:00
Boat	2006	223	2006081105	-129.1479167	53.08166667	NA	TR	79		A	TR	TR	1	1	8	11	8/11/06	12:00
Boat	2006	223	2006081106	-129.1	53.08083333	NA	TR	30		A	TR	TR	1	1	8	11	8/11/06	13:20
Boat	2006	223	2006081106	-129.1	53.08083333	NA	TR	93		A	TR	TR	1	1	8	11	8/11/06	13:20
Boat	2006	223	2006081106	-129.1	53.08083333	NA	TR	182		A	TR	TR	1	1	8	11	8/11/06	13:20
Boat	2006	225	2006081301	-129.29	52.99	NA	BNF	59		A	BNF	BNF	1	1	8	13	8/13/06	8:15
Boat	2006	225	2006081301	-129.29	52.99	NA	BNF	11		A	BNF	BNF	1	1	8	13	8/13/06	8:15
Boat	2006	225	2006081301	-129.29	52.99	NA	BNF	35		A	BNF	BNF	1	1	8	13	8/13/06	8:15
Boat	2006	225	2006081301	-129.29	52.99	NA	BNF	96		A	BNF	BNF	1	1	8	13	8/13/06	8:15
Boat	2006	225	2006081301	-129.29	52.99	NA	BNF	16		A	BNF	BNF	1	1	8	13	8/13/06	8:15
Boat	2006	225	2006081301	-129.29	52.99	NA	BNF	127		A	BNF	BNF	1	1	8	13	8/13/06	8:15
Boat	2006	225	2006081301	-129.29	52.99	NA	BNF	95		A	BNF	BNF	1	1	8	13	8/13/06	8:15
Boat	2006	226	2006081401	-129.1421667	53.07566667	NA	TR	24		A	TR S	TR S	1	1	8	14	8/14/06	8:45
Boat	2006	226	2006081402	-129.1850333	53.05533333	NA	TR	28		A	TR E	TR E	1	1	8	14	8/14/06	10:15
Boat	2006	226	2006081404	-129.2205	53.0525	NA	MI-FE	56		M	MI	MI	1	1	8	14	8/14/06	11:30
Boat	2006	228	2006081601	-129.2122333	53.09213333	NA	MI-FE	124		A	MI	MI	1	1	8	16	8/16/06	10:30
Boat	2006	228	2006081602	-129.1639167	53.08878333	NA	TR	28		A	TR NE	TR NE	1	1	8	16	8/16/06	11:30
Boat	2006	228	2006081603	-129.1645	53.07836667	NA	RE	93		A	RE	RE	1	1	8	16	8/16/06	12:00
Boat	2006	228	2006081602	-129.1436167	53.08175	NA	MI-FE	28		A	MI-FE	MI-FE	1	1	8	16	8/16/06	14:55
Boat	2006	228	2006081605	-129.1038333	53.07	NA	MI-FE	56		M	MI-FE	MI-FE	1	1	8	16	8/16/06	15:45
Boat	2006	231	2006081901	-129.2545	53.06333333	NA	TR	93		A	TR	TR	1	1	8	19	8/19/06	8:00
Boat	2006	231	2006081902	-129.2925	52.97833333	NA	BNF	95		A	BNF	BNF	1	1	8	19	8/19/06	11:40
Boat	2006	231	2006081902	-129.2925	52.97833333	NA	BNF	16		A	BNF	BNF	1	1	8	19	8/19/06	11:40
Boat	2006	231	2006081903	-129.1836667	53.10183333	NA	TR	437		A	TR	TR	1	1	8	19	8/19/06	18:30
Boat	2006	232	2006082001	-129.1836667	53.10183333	NA	TR	120		A	TR-W	TR-W	1	1	8	20	8/20/06	15:30
Boat	2006	233	2006082101	-129.2089	53.08783333	NA	TR	93		A	TR	TR	1	1	8	21	8/21/06	9:20
Boat	2006	233	2006082102	-129.1873333	53.0384	NA	TR	124		A	TR	TR	1	1	8	21	8/21/06	10:20
Boat	2006	234	2006082201	-129.362	53.07973333	NA	BNF	57		A	BNF	BNF	1	1	8	22	8/22/06	7:45
Boat	2006	234	2006082201	-129.362	53.07973333	NA	BNF	120		A	BNF	BNF	1	1	8	22	8/22/06	7:45
Boat	2006	234	2006082202	-129.2826833	53.07731667	NA	BNF	55		A	BNF	BNF	1	1	8	22	8/22/06	11:40
Boat	2006	234	2006082202	-129.1376667	53.0822	NA	BNF	93		A	BNF	BNF	1	1	8	22	8/22/06	12:25
Boat	2006	234	2006082202	-129.1376667	53.0822	NA	MI-FE	55		A	FE	FE	1	1	8	22	8/22/06	12:25
Boat	2006	235	2006082301	-129.1836667	53.10183333	NA	TR	116		A	TR	TR	1	1	8	23	8/23/06	10:15
Boat	2006	236	2006082401	-129.14	53.08666667	NA	TR	99		A	TR	TR	1	1	8	24	8/24/06	9:35
Boat	2006	236	2006082402	-129.1358333	53.08916667	NA	MI-FE	209		A	MI	MI	1	1	8	24	8/24/06	10:15
Boat	2006	236	2006082402	-129.1358333	53.08916667	NA	MI-FE	147		A	MI	MI	1	1	8	24	8/24/06	10:15
Boat	2006	236	2006082402	-129.1358333	53.08916667	NA	MI-FE	31		A	MI	MI	1	1	8	24	8/24/06	10:15
Boat	2006	237	2006082501	-129.2864167	53.07466667	NA	SG	79		A	POS	POS	1	1	8	25	8/25/06	8:00
Boat	2006	237	2006082501	-129.2864167	53.07466667	NA	SG	68		A	POS	POS	1	1	8	25	8/25/06	8:00
Boat	2006	237	2006082501	-129.2864167	53.07466667	NA	SG	57		A	POS	POS	1	1	8	25	8/25/06	8:00
Boat	2006	237	2006082501	-129.2864167	53.07466667	NA	SG	44		A	POS	POS	1	1	8	25	8/25/06	8:00
Boat	2006	238	2006082601	-129.3158333	53.04833333	NA	BNF	103		A	BNF	BNF	1	1	8	26	8/26/06	9:45
Boat	2006	238	2006082601	-129.3158333	53.04833333	NA	BNF	118		A	BNF	BNF	1	1	8	26	8/26/06	9:45
Boat	2006	238	2006082601	-129.3158333	53.04833333	NA	BNF	96		A	BNF	BNF	1	1	8	26	8/26/06	9:45
Boat	2006	238	2006082601	-129.3158333	53.04833333	NA	BNF	16		A	BNF	BNF	1	1	8	26	8/26/06	9:45
Boat	2006	238	2006082601	-129.3158333	53.04833333	NA	BNF	59		A	BNF	BNF	1	1	8	26	8/26/06	9:45
Boat	2006	238	2006082601	-129.3158333	53.04833333	NA	BNF	104		A	BNF	BNF	1	1	8	26	8/26/06	9:45
Boat	2006	238	2006082601	-129.3158333	53.04833333	NA	BNF	99		A	BNF	BNF	1	1	8	26	8/26/06	9:45
Boat	2006	238	2006082601	-129.3158333	53.04833333	NA	BNF	11		A	BNF	BNF	1	1	8	26	8/26/06	9:45
Boat	2006	238	2006082602	-129.2525	53.07	NA	MI-FE	56		M	MI	MI	1	1	8	26	8/26/06	12:20
Boat	2006	239	2006082701	-129.2337667	53.0679	NA	BNF	104		A	BNF	BNF	1	1	8	27	8/27/06	11:15
Boat	2006	239	2006082701	-129.2337667	53.0679	NA	BNF	95		A	BNF	BNF	1	1	8	27	8/27/06	11:15
Boat	2006	239	2006082701	-129.2337667	53.0679	NA	BNF	103		A	BNF	BNF	1	1	8	27	8/27/06	11:15
Boat	2006	239	2006082701	-129.2337667	53.0679	NA	BNF	16		A	BNF	BNF	1	1	8	27	8/27/06	11:15
Boat	2006	239	2006082701	-129.2337667	53.0679	NA	BNF	59		A	BNF	BNF	1	1	8	27	8/27/06	11:15
Boat	2006	239	2006082701	-129.2337667	53.0679	NA	BNF	11		A	BNF	BNF	1	1	8	27	8/27/06	11:15
Boat	2006	239	2006082701	-129.2337667	53.0679	NA	BNF	118		A	BNF	BNF	1	1	8	27	8/27/06	11:15
Boat	2006	239	2006082701	-129.2337667	53.0679	NA	BNF	7		A	BNF	BNF	1	1	8	27	8/27/06	11:15
Boat	2006	239	2006082701	-129.2337667	53.0679	NA	BNF	99		A	BNF	BNF	1	1	8	27	8/27/06	11:15
Boat	2006	241	2006082901	-129.2263333	53.05176667	NA	BNF	96		A	BNF	BNF	1	1	8	29	8/29/06	10:25
Boat	2006	241	2006082901	-129.2263333	53.05176667	NA	BNF	103		NA	BNF	BNF	1	1	8	29	8/29/06	10:25
Boat	2006	241	2006082901	-129.2263333	53.05176667	NA	BNF	104		NA	BNF	BNF	1	1	8	29	8/29/06	10:25
Boat	2006	241	2006082901	-129.2263333	53.05176667	NA	BNF	16		NA	BNF	BNF	1	1	8	29	8/29/06	10:25
Boat	2006	241	2006082901	-129.2263333	53.05176667	NA	BNF	118		NA	BNF	BNF	1	1	8	29	8/29/06	10:25
Boat	2006	241	2006082901	-129.2263333	53.05176667	NA	BNF	59		NA	BNF	BNF	1	1	8	29	8/29/06	10:25
Boat	2006	241	2006082901	-129.2263333	53.05176667	NA	BNF	11		NA	BNF	BNF	1	1	8	29	8/29/06	10:25
Boat	2006	245	2006090201	-129.1836667	53.10183333	NA	TR	131		A	TR	TR	1	1	9	2	9/2/06	10:30
Boat	2006	247	2006090401	-129.1858333	53.0575	NA	FE	131		A	FE	FE	1	1	9	4	9/4/06	10:45
Boat	2006	248	2006090501	-129.11	53.086	NA	MI-FE	56		M	MI	MI	1	1	9	5	9/5/06	8:45
Boat	2006	248	2006090501	-129.11	53.086	NA	MI-FE	60		A	MI	MI	1	1	9	5	9/5/06	8:45
Boat	2006	248	2006090501	-129.0933333	53.08416667	NA	MI-FE	101		A	MI	MI	1	1	9	5	9/5/06	8:45
Boat	2006	248	2006090501	-129.0933333	53.08416667	NA	MI-FE	122		F	MI	MI	1	1	9	5	9/5/06	8:45
Boat	2006	249	2006090601	NA	53.10183333	NA	TR	147		A	TR-W	TR-W	0	1	9	6	9/6/06	10:30
Boat	2006	250	2006090701	-129.2068333	53.03833333	NA	BNF	11		A	BNF	BNF	1	1	9	7	9/7/06	13:40
Boat	2006	250	2006090701	-129.2068333	53.03833333	NA	BNF	103		A	BNF	BNF	1	1	9	7	9/7/06	13:40
Boat	2006	250	2006090701	-129.2068333	53.03833333	NA	BNF	104		A	BNF	BNF	1	1	9	7	9/7/06	13:40
Boat	2006	250	2006090701	-129.2068333	53.03833333	NA	BNF	118		A	BNF	BNF	1	1	9	7	9/7/06	13:40
Boat	2006	250	2006090701	-129.2068333	53.03833333	NA	BNF	16		A	BNF	BNF	1	1	9	7	9/7/06	13:40
Boat	2006	250	2006090701	-129.2068333	53.03833333	NA	BNF	96		A	BNF	BNF	1	1	9	7	9/7/06	13:40
Boat	2006	250	2006090703	-129.155	53.19166667	NA	BNF	45		A	BNF	BNF	1	1	9	7	9/7/06	17:20
Boat	2006	251	2006090801	NA	53.10183333	NA	BNF	95		A	BNF	BNF	0	1	9	8	9/8/06	10:00
Boat	2006	251	2006090801	NA	53.10183333	NA	BNF	93		A	BNF	BNF	0	1	9	8	9/8/06	10:00
Boat	2006	251	2006090802	-129.205	53.07083333	NA	TR	168		A	TR	TR	1	1	9	8	9/8/06	12:10
Boat	2006	252	2006090901	-129.1376667	53.123	NA	BNF	96		A	BNF	BNF	1	1	9	9	9/9/06	10:00
Boat	2006	252	2006090901	-129.1376667	53.123	NA	BNF	103		A	BNF	BNF	1	1	9	9	9/9/06	10:00
Boat	2006	252	2006090901	-129.1376667	53.123	NA	BNF	111		A	BNF	BNF	1	1	9	9	9/9/06	10:00
Boat	2006	252	2006090901	-129.1376667	53.123	NA	BNF	104		A	BNF	BNF	1	1	9	9	9/9/06	10:00
Boat	2006	252	2006090901	-129.1376667	53.123	NA	BNF	16		A	BNF	BNF	1	1	9	9	9/9/06	10:00
Boat	2006	262	2006091901	-129.0921833	53.19581667	NA	BNF	93		A	BNF	BNF	1	1	9	19	9/19/06	13:45
Boat	2006	262	2006091901	-129.0921833	53.17515	NA	BNF	57		A	BNF	BNF	1	1	9	19	9/19/06	13:45
Boat	2006	262	2006091904	-128.8883333	53.3625	NA	SG	99		A	POS	POS	1	1	9	19	9/19/06	16:30
Boat	2006	262	2006091904	-128.8883333	53.3625	NA	SG	346		A	POS	POS	1	1	9	19	9/19/06	16:30
Boat	2006	263	2006092001	-128.9078167	53.38663333	NA	MI-FE	209		A	MI	MI	1	1	9	20	9/20/06	15:45
Boat	2006	263	2006092001	-128.9170333	53.4184	NA	ROBUST	119		A	TS	TS	1	1	9	20	9/20/06	15:45
Boat	2006	263	2006092001	-128.9170333	53.4184	NA	MI-FE	47		A	MI	MI	1	1	9	20	9/20/06	15:45
Boat	2006	263	2006092002	-128.89735	53.41621667	NA	MI-FE	168		A	MI	MI	1	1	9	20	9/20/06	17:22
Boat	2006	263	2006092002	-128.89735	53.41621667	NA	MI-FE	130		A	MI	MI	1	1	9	20	9/20/06	17:22
Boat	2006	263	2006092004	-128.9016	53.40681667	NA	SG	64		A	POS	POS	1	1	9	20	9/20/06	17:45
Boat	2006	263	2006092004	-128.9016	53.40681667	NA	SG	99		NA	POS	POS	1	1	9	20	9/20/06	17:45
Boat	2006	263	2006092004	-128.9016	53.40681667	NA	SG	77		NA	POS	POS	1	1	9	20	9/20/06	17:45
Boat	2006	263	2006092004	-128.9016	53.40681667	NA	SG	45		NA	POS	POS	1	1	9	20	9/20/06	17:45
Boat	2006	264	2006092101	-129.0743	53.48108333	NA	MI-FE	172		A	MI- DIR CHANGE	MI- DIR CHANGE	1	1	9	21	9/21/06	14:00
Boat	2006	264	2006092101	-129.0743	53.48108333	NA	MI-FE	205		A	MI	MI	1	1	9	21	9/21/06	14:00
Boat	2006	264	2006092101	-129.0743	53.48108333	NA	MI-FE	31		NA	MI	MI	1	1	9	21	9/21/06	14:00
Boat	2006	264	2006092102	-128.9027333	53.45646667	NA	TR	47		A	TR SH	TR SH	1	1	9	21	9/21/06	16:45
Boat	2006	264	2006092103	-128.9086333	53.42838333	NA	MI-FE	119		A	MI	MI	1	1	9	21	9/21/06	17:00
Boat	2006	264	2006092103	-128.9086333	53.42838333	NA	MI-FE	130		A	MI	MI	1	1	9	21	9/21/06	17:00
Boat	2006	264	2006092104	-128.8175	53.57083333	NA	FE	30		A	FE	FE	1	1	9	21	9/21/06	19:00
Boat	2006	264	2006092104	-128.8175	53.57083333	NA	FE	81		A	FE	FE	1	1	9	21	9/21/06	19:00
Boat	2006	265	2006092201	-128.9740833	53.31515	NA	RE	56		M	RE	RE	1	1	9	22	9/22/06	11:15
Boat	2006	265	2006092201	-128.9740833	53.31515	NA	MI-FE	77		A	MI	MI	1	1	9	22	9/22/06	12:00
Boat	2006	265	2006092202	-128.9740833	53.31515	NA	ROBUST	168		A	MI TAIL SLAPS	MI TAIL SLAPS	1	1	9	22	9/22/06	12:40
Boat	2006	266	2006092302	-128.8958167	53.43915	NA	MI-FE	168		A	MI-RE	MI-RE	1	1	9	23	9/23/06	14:00
Boat	2006	266	2006092302	-128.8958167	53.43915	NA	MI-FE	215		A	MI-RE	MI-RE	1	1	9	23	9/23/06	14:00
Boat	2006	266	2006092304	-128.8891667	53.40833333	NA	TR	77		A	TR	TR	1	1	9	23	9/23/06	16:30
Boat	2006	266	2006092304	-128.8891667	53.40833333	NA	TR	77		A	TR	TR	1	1	9	23	9/23/06	16:30
Boat	2006	266	2006092305	-128.97	53.287	NA	TR	24		A	TR	TR	1	1	9	23	9/23/06	17:36
Boat	2006	266	2006092305	-128.97	53.287	NA	TR	209		A	TR	TR	1	1	9	23	9/23/06	17:36
Boat	2006	270	2006092701	-129.1201333	53.19125	NA	RE	57		A	RE	RE	1	1	9	27	9/27/06	10:30
Boat	2006	270	2006092701	-129.1201333	53.19125	NA	RE	44		A	RE	RE	1	1	9	27	9/27/06	10:30
Boat	2006	270	2006092702	-129.1057833	53.17916667	NA	RE	64		A	RE	RE	1	1	9	27	9/27/06	10:55
Boat	2006	272	2006092902	-129.1406667	53.1195	NA	FE	28		A	FE	FE	1	1	9	29	9/29/06	14:13
Boat	2006	273	2006093001	-129.1500167	53.07948333	NA	MI-FE	9		F	FE-TR	FE-TR	1	1	9	30	9/30/06	14:41
Boat	2006	273	2006093002	-129.2226167	53.05313333	NA	FE	35		A	FE	FE	1	1	9	30	9/30/06	15:57
Boat	2006	273	2006093002	-129.2226167	53.05313333	NA	BNF	35		A	BNF	BNF	1	1	9	30	9/30/06	15:57
Boat	2006	273	2006093002	-129.2226167	53.05313333	NA	BNF	35		A	BNF	BNF	1	1	9	30	9/30/06	15:57
Boat	2006	273	2006093002	-129.2226167	53.05313333	NA	BNF	68		A	BNF	BNF	1	1	9	30	9/30/06	15:57
Boat	2006	273	2006093002	-129.2226167	53.05313333	NA	BNF	116		A	TR-ACTIVE	TR-ACTIVE	1	1	9	30	9/30/06	17:34
Boat	2006	274	2006100101	-129.2173333	52.96188333	NA	TR	165		NA	TR	TR	1	1	10	1	10/1/06	13:30
Boat	2006	274	2006100102	-128.2051167	52.9003	NA	TR	59		NA	TR	TR	1	1	10	1	10/1/06	15:34
Boat	2006	275	2006100201	-129.2841167	53.08028333	NA	FE	93		NA	FE	FE	1	1	10	2	10/2/06	8:00
Boat	2006	275	2006100202	-129.0722167	53.4453	NA	TR	50		NA	TR-NE	TR-NE	1	1	10	2	10/2/06	14:00
Boat	2006	275	2006100202	NA	NA	NA	TR	209		NA	TR-NE	TR-NE	0	1	10	2	10/2/06	14:00
Boat	2006	275	2006100203	-128.9003	53.41566667	NA	ROBUST	71		NA	BREACH/SLAPS	BREACH/SLAPS	1	1	10	2	10/2/06	16:44
Boat	2006	275	2006100203	-128.9003	53.41566667	NA	MI-FE	30		NA	MI	MI	1	1	10	2	10/2/06	16:44
Boat	2006	275	2006100203	-128.9003	53.41566667	NA	MI-FE	47		NA	MI	MI	1	1	10	2	10/2/06	16:44
Boat	2006	276	2006100301	-128.8935667	53.35645	NA	TR	28		NA	TR NE	TR NE	1	1	10	3	10/3/06	9:00
Boat	2006	276	2006100302	-128.9953	53.30315	NA	TR	167		NA	TR W	TR W	1	1	10	3	10/3/06	11:20
Boat	2006	276	2006100302	-128.9953	53.30315	NA	TR	24		NA	TR W	TR W	1	1	10	3	10/3/06	11:20
Boat	2006	276	2006100302	-128.9953	53.30315	NA	TR	24		NA	TR W	TR W	1	1	10	3	10/3/06	11:20
Boat	2006	276	2006100303	-129.3025	53.35166667	NA	RE	58		NA	RE	RE	1	1	10	3	10/3/06	18:03
Boat	2006	276	2006100304	-129.3025	53.35166667	NA	MI-FE	44		NA	MI	MI	1	1	10	3	10/3/06	18:30
Boat	2006	277	2006100401	-129.2083333	53.03833333	NA	FE	165		F	FE	FE	1	1	10	4	10/4/06	9:20
Boat	2006	278	2006100501	-129.1230167	53.16023333	NA	TR	130		NA	TR W	TR W	1	1	10	5	10/5/06	10:20
Boat	2006	279	2006100601	-129.1283333	53.16278333	NA	MI-FE	165		NA	LONG DIVES	LONG DIVES	1	1	10	6	10/6/06	9:30
Boat	2006	279	2006100602	-129.1283333	53.16278333	NA	MI-FE	57		NA	MI	MI	1	1	10	6	10/6/06	9:56
Boat	2006	279	2006100602	-129.1138333	53.13	NA	MI-FE	50		NA	MI	MI	1	1	10	6	10/6/06	NA
Boat	2006	279	2006100603	-129.10535	53.095	NA	MI-FE	31		NA	MI	MI	1	1	10	6	10/6/06	12:00
Boat	2006	289	2006101601	NA	NA	NA	MI-FE	9		NA	MI	MI	0	1	10	16	10/16/06	NA
Boat	2006	289	2006101602	-129.1836667	53.10183333	NA	TR	172		NA	TR-E	TR-E	1	1	10	16	10/16/06	15:25
Boat	2006	290	2006101701	-129.1841667	53.09166667	NA	RE-TR	114		M	TR_E	TR_E	1	1	10	17	10/17/06	14:55
Boat	2006	290	2006101701	-129.1391667	53.08583333	NA	RE-TR	68		A	JOINS M/C	JOINS M/C	1	1	10	17	10/17/06	15:00
Boat	2006	292	2006101901	-129.10725	53.42333333	NA	MI-FE	167		A	LONG DIVES	LONG DIVES	1	1	10	19	10/19/06	11:30
Boat	2006	293	2006102001	-129.175	53.05666667	NA	MI-FE	131		A	TR-MI	TR-MI	1	1	10	20	10/20/06	10:54
Boat	2006	293	2006102002	-129.1723333	53.05458333	NA	MI-FE	9		A	MI	MI	1	1	10	20	10/20/06	11:30
Boat	2007	117	2007042701	-129.1836667	53.10183333	NA	TR	9		F	TR SW	TR SW	1	1	4	27	4/27/07	7:44
Boat	2007	117	2007042702	-129.1836667	53.10183333	NA	TR	9		F	TR E	TR E	1	1	4	27	4/27/07	11:52
Boat	2007	158	2007060701	-129.3958333	52.95666667	NA	BNF	59		A	BNF	BNF	1	1	6	7	6/7/07	9:00
Boat	2007	158	2007060701	-129.3958333	52.95666667	NA	BNF	164		A	BNF	BNF	1	1	6	7	6/7/07	9:00
Boat	2007	158	2007060701	-129.3958333	52.95666667	NA	BNF	73		A	BNF	BNF	1	1	6	7	6/7/07	9:00
Boat	2007	158	2007060702	-129.4425	52.84083333	NA	TR	134		A	TR-W	TR-W	1	1	6	7	6/7/07	11:00
Boat	2007	165	2007061401	NA	NA	NA	MI-FE	59		A	MI	MI	0	1	6	14	6/14/07	14:15
Boat	2007	165	2007061401	NA	NA	NA	MI-FE	73		A	MI	MI	0	1	6	14	6/14/07	NA
Boat	2007	167	2007061601	-129.1816667	53.05833333	NA	BNF	45		A	BNF	BNF	1	1	6	16	6/16/07	15:30
Boat	2007	172	2007062101	-129.1825	53.04958333	NA	TR	9		A	TR-S	TR-S	1	1	6	21	6/21/07	15:30
Boat	2007	206	2007072501	-129.1836667	53.10183333	NA	BNF	93		A	BNF	BNF	1	1	7	25	7/25/07	8:00
Boat	2007	182	2007070101	-129.3925	52.9675	NA	BNF	11		A	BNF	BNF	1	1	7	1	7/1/07	9:20
Boat	2007	182	2007070101	-129.3925	52.9675	NA	BNF	42		A	BNF	BNF	1	1	7	1	7/1/07	9:20
Boat	2007	182	2007070101	-129.3925	52.9675	NA	BNF	95		A	BNF	BNF	1	1	7	1	7/1/07	9:20
Boat	2007	182	2007070101	-129.3925	52.9675	NA	BNF	59		A	BNF	BNF	1	1	7	1	7/1/07	9:20
Boat	2007	182	2007070101	-129.3925	52.9675	NA	BNF	51		A	BNF	BNF	1	1	7	1	7/1/07	9:20
Boat	2007	182	2007070101	-129.3925	52.9675	NA	BNF	58		F	BNF	BNF	1	1	7	1	7/1/07	9:20
Boat	2007	183	2007070201	-129.237	53.00333333	NA	MI-FE	24		F	MI	MI	1	1	7	2	7/2/07	14:30
Boat	2007	183	2007070201	-129.237	53.00333333	NA	MI-FE	58		F	MI	MI	1	1	7	2	7/2/07	14:30
Boat	2007	183	2007070201	-129.237	53.00333333	NA	MI-FE	59		A	MI	MI	1	1	7	2	7/2/07	14:30
Boat	2007	183	2007070201	-129.237	53.00333333	NA	MI-FE	81		A	MI	MI	1	1	7	2	7/2/07	14:30
Boat	2007	185	2007070401	NA	NA	NA	LF	2		A	LF	LF	0	1	7	4	7/4/07	9:00
Boat	2007	186	2007070501	-129.18245	53.05903333	NA	TR	132		A	TR S	TR S	1	1	7	5	7/5/07	8:40
Boat	2007	186	2007070502	-129.1811333	53.08255	NA	TR	165		M	TR-E	TR-E	1	1	7	5	7/5/07	16:45
Boat	2007	186	2007070503	-129.2271	53.08486667	NA	TR	217		A	TR-W	TR-W	1	1	7	5	7/5/07	17:20
Boat	2007	187	2007070601	-129.1836667	53.10183333	NA	TR	56		F	TR-W	TR-W	1	1	7	6	7/6/07	10:40
Boat	2007	187	2007070602	-129.2066667	52.99083333	NA	BNF	2		A	FE-N	FE-N	1	1	7	6	7/6/07	12:15
Boat	2007	188	2007070701	-129.2299	53.0503	NA	BNF	24		F	BNF	BNF	1	1	7	7	7/7/07	8:35
Boat	2007	188	2007070701	-129.2299	53.0503	NA	BNF	2		A	BNF	BNF	1	1	7	7	7/7/07	8:35
Boat	2007	190	2007070901	-129.1832667	53.09975	NA	TR	342		J	TR	TR	1	1	7	9	7/9/07	9:00
Boat	2007	190	2007070902	-129.18575	53.06466667	NA	BNF	63		A	BNF	BNF	1	1	7	9	7/9/07	12:25
Boat	2007	190	2007070902	-129.18575	53.06466667	NA	BNF	96		A	BNF	BNF	1	1	7	9	7/9/07	12:25
Boat	2007	193	2007071201	-129.1836667	53.10183333	NA	TR	93		A	TR-E	TR-E	1	1	7	12	7/12/07	9:15
Boat	2007	195	2007071401	-129.3258333	52.93833333	NA	ROBUST	59		A	TS	TS	1	1	7	14	7/14/07	12:20
Boat	2007	195	2007071401	-129.3258333	52.93833333	NA	ROBUST	144		A	TS	TS	1	1	7	14	7/14/07	12:20
Boat	2007	198	2007071702	-129.1836667	53.10183333	NA	TR	218		A	TR-W	TR-W	1	1	7	17	7/17/07	13:55
Boat	2007	199	2007071801	-129.3108333	52.94958333	NA	MI-FE	124		A	MI	MI	1	1	7	18	7/18/07	15:40
Boat	2007	199	2007071802	-129.3166667	53.0575	NA	TR	122		A	TR-S	TR-S	1	1	7	18	7/18/07	16:50
Boat	2007	202	2007072101	-129.29125	53.0825	NA	BNF	42		F	BNF	BNF	1	1	7	21	7/21/07	9:30
Boat	2007	202	2007072101	-129.29125	53.0825	NA	BNF	81		A	BNF	BNF	1	1	7	21	7/21/07	9:30
Boat	2007	202	2007072102	-129.3158333	53.085	NA	TR	177		A	TR	TR	1	1	7	21	7/21/07	10:15
Boat	2007	204	2007072301	-129.3154167	53.09166667	NA	BNF	93		A	FE	FE	1	1	7	23	7/23/07	9:00
Boat	2007	205	2007072401	-129.1836667	53.10183333	NA	BNF	93		A	FE	FE	1	1	7	24	7/24/07	8:30
Boat	2007	205	2007072401	-129.2258333	53.05333333	NA	BNF	88		A	BNF	BNF	1	1	7	24	7/24/07	10:30
Boat	2007	205	2007072401	-129.2258333	53.05333333	NA	BNF	122		A	BNF	BNF	1	1	7	24	7/24/07	10:30
Boat	2007	205	2007072401	-129.2258333	53.05333333	NA	BNF	42		F	BNF	BNF	1	1	7	24	7/24/07	10:30
Boat	2007	205	2007072401	-129.2258333	53.05333333	NA	BNF	75		A	BNF	BNF	1	1	7	24	7/24/07	10:30
Boat	2007	205	2007072401	-129.2258333	53.05333333	NA	BNF	57		A	BNF	BNF	1	1	7	24	7/24/07	10:30
Boat	2007	206	2007072501	-129.1836667	53.10183333	NA	TR	93		A	TR-E	TR-E	1	1	7	25	7/25/07	17:40
Boat	2007	207	2007072601	-129.1925	53.05166667	NA	TR	359		A	TR-S	TR-S	1	1	7	26	7/26/07	10:15
Boat	2007	207	2007072602	-129.2325	53.05916667	NA	TR	172		A	TR-NE	TR-NE	1	1	7	26	7/26/07	10:25
Boat	2007	207	2007072603	-129.25	53.05416667	NA	BNF	11		A	BNF	BNF	1	1	7	26	7/26/07	10:35
Boat	2007	207	2007072603	-129.25	53.05416667	NA	BNF	118		A	BNF	BNF	1	1	7	26	7/26/07	10:35
Boat	2007	207	2007072603	-129.25	53.05416667	NA	BNF	96		A	BNF	BNF	1	1	7	26	7/26/07	10:35
Boat	2007	207	2007072603	-129.25	53.05416667	NA	BNF	93		A	BNF	BNF	1	1	7	26	7/26/07	10:35
Boat	2007	207	2007072603	-129.25	53.05416667	NA	BNF	128		A	BNF	BNF	1	1	7	26	7/26/07	10:35
Boat	2007	207	2007072603	-129.25	53.05416667	NA	BNF	95		A	BNF	BNF	1	1	7	26	7/26/07	10:35
Boat	2007	207	2007072603	-129.25	53.05416667	NA	BNF	57		A	BNF	BNF	1	1	7	26	7/26/07	10:35
Boat	2007	207	2007072603	-129.25	53.05416667	NA	BNF	30		A	BNF	BNF	1	1	7	26	7/26/07	10:35
Boat	2007	212	2007073101	-129.1908333	53.05166667	NA	TR	28		A	TR-NW	TR-NW	1	1	7	31	7/31/07	10:00
Boat	2007	220	2007080801	-129.1723	52.92906667	NA	MI-FE	21		A	MI	MI	1	1	8	8	8/8/07	10:04
Boat	2007	220	2007080801	-129.1723	52.92906667	NA	MI-FE	57		A	MI	MI	1	1	8	8	8/8/07	10:04
Boat	2007	229	2007081701	-129.1016667	53.0875	NA	TR	71		A	TR-N	TR-N	1	1	8	17	8/17/07	9:30
Boat	2007	229	2007081701	-129.1016667	53.0875	NA	TR	57		A	TR-N	TR-N	1	1	8	17	8/17/07	9:30
Boat	2007	229	2007081703	-129.2566667	53.0625	NA	TR	28		A	TR-N	TR-N	1	1	8	17	8/17/07	12:08
Boat	2007	229	2007081704	-129.2248667	53.00375	NA	ROBUST	14		A	P-SLPS	P-SLPS	1	1	8	17	8/17/07	13:30
Boat	2007	229	2007081704	-129.2248667	53.00375	NA	TR	64		A	TR-N	TR-N	1	1	8	17	8/17/07	13:30
Boat	2007	229	2007081706	-129.3718333	53.07983333	NA	BNF	16		M	BNF	BNF	1	1	8	17	8/17/07	14:50
Boat	2007	229	2007081706	-129.3718333	53.07983333	NA	BNF	118		A	BNF	BNF	1	1	8	17	8/17/07	14:50
Boat	2007	229	2007081706	-129.3718333	53.07983333	NA	BNF	11		A	BNF	BNF	1	1	8	17	8/17/07	14:50
Boat	2007	229	2007081706	-129.3718333	53.07983333	NA	BNF	96		A	BNF	BNF	1	1	8	17	8/17/07	14:50
Boat	2007	230	2007081801	-129.1836667	53.10183333	NA	TR	14		F	TR-N	TR-N	1	1	8	18	8/18/07	9:20
Boat	2007	230	2007081802	-129.3091667	53.04166667	NA	BNF	24		F	BNF	BNF	1	1	8	18	8/18/07	9:43
Boat	2007	230	2007081802	-129.3091667	53.04166667	NA	BNF	59		A	BNF	BNF	1	1	8	18	8/18/07	9:43
Boat	2007	230	2007081802	-129.3091667	53.04166667	NA	BNF	11		A	BNF	BNF	1	1	8	18	8/18/07	9:43
Boat	2007	230	2007081803	-129.2665	53.07333333	NA	TR	82		A	TR	TR	1	1	8	18	8/18/07	11:15
Boat	2007	231	2007081901	-129.1484	53.0903	NA	RE	96		A	RE	RE	1	1	8	19	8/19/07	10:15
Boat	2007	231	2007081902	-129.12865	53.11425	NA	MI-FE	14		A	MI	MI	1	1	8	19	8/19/07	12:10
Boat	2007	231	2007081902	-129.12865	53.11425	NA	MI-FE	57		A	MI	MI	1	1	8	19	8/19/07	12:10
Boat	2007	231	2007081903	-129.1224167	53.0978	NA	MI-FE	82		A	MI	MI	1	1	8	19	8/19/07	14:25
Boat	2007	232	2007082001	-129.1951167	53.09655	NA	TR	165		M	TR E	TR E	1	1	8	20	8/20/07	8:45
Boat	2007	232	2007082002	-129.1175833	53.11943333	NA	RE	114		F	RE	RE	1	1	8	20	8/20/07	10:15
Boat	2007	232	2007082002	-129.1175833	53.11943333	NA	RE	14		F	RE	RE	1	1	8	20	8/20/07	10:15
Boat	2007	234	2007082202	-129.1836667	53.10183333	NA	TR	168		A	TR E	TR E	1	1	8	22	8/22/07	19:55
Boat	2007	236	2007082401	-129.1836667	53.10183333	NA	TR	165		M	TR E	TR E	1	1	8	24	8/24/07	16:10
Boat	2007	236	2007082402	-129.1836667	53.10183333	NA	MI-FE	56		F	MI	MI	1	1	8	24	8/24/07	17:35
Boat	2007	237	2007082501	-129.3416667	53.06625	NA	BNF	11		A	BNF	BNF	1	1	8	25	8/25/07	9:10
Boat	2007	237	2007082501	-129.3416667	53.06625	NA	BNF	118		A	BNF	BNF	1	1	8	25	8/25/07	9:10
Boat	2007	237	2007082501	-129.3416667	53.06625	NA	BNF	95		A	BNF	BNF	1	1	8	25	8/25/07	9:10
Boat	2007	237	2007082501	-129.3416667	53.06625	NA	BNF	58		F	BNF	BNF	1	1	8	25	8/25/07	9:10
Boat	2007	237	2007082501	-129.3416667	53.06625	NA	BNF	42		F	BNF	BNF	1	1	8	25	8/25/07	9:10
Boat	2007	238	2007082601	-129.1836667	53.10183333	NA	LF	116		A	FE-L	FE-L	1	1	8	26	8/26/07	8:30
Boat	2007	238	2007082602	-129.147	53.09666667	NA	TR	59		A	TR-W	TR-W	1	1	8	26	8/26/07	11:15
Boat	2007	238	2007082603	-129.2216333	53.07248333	NA	BNF	95		A	BNF	BNF	1	1	8	26	8/26/07	15:45
Boat	2007	238	2007082603	-129.2216333	53.07248333	NA	BNF	11		A	BNF	BNF	1	1	8	26	8/26/07	15:45
Boat	2007	238	2007082603	-129.2216333	53.07248333	NA	BNF	16		F	BNF	BNF	1	1	8	26	8/26/07	15:45
Boat	2007	238	2007082603	-129.2216333	53.07248333	NA	BNF	58		F	BNF	BNF	1	1	8	26	8/26/07	15:45
Boat	2007	238	2007082603	-129.2216333	53.07248333	NA	BNF	118		A	BNF	BNF	1	1	8	26	8/26/07	15:45
Boat	2007	238	2007082603	-129.2216333	53.07248333	NA	BNF	96		A	BNF	BNF	1	1	8	26	8/26/07	15:45
Boat	2007	238	2007082603	-129.2216333	53.07248333	NA	BNF	42		F	BNF	BNF	1	1	8	26	8/26/07	15:45
Boat	2007	238	2007082604	-129.1158333	53.08666667	NA	BNF	77		A	BNF	BNF	1	1	8	26	8/26/07	17:50
Boat	2007	238	2007082605	-129.1125	53.09791667	NA	BNF	168		F	BNF	BNF	1	1	8	26	8/26/07	18:25
Boat	2007	242	2007083001	-129.2183333	53.04166667	NA	BNF	96		A	BNF	BNF	1	1	8	30	8/30/07	9:20
Boat	2007	242	2007083001	-129.2183333	53.04166667	NA	BNF	118		A	BNF	BNF	1	1	8	30	8/30/07	9:20
Boat	2007	242	2007083002	-129.1708333	53.05416667	NA	BNF	59		A	BNF	BNF	1	1	8	30	8/30/07	9:40
Boat	2007	242	2007083002	-129.1708333	53.05416667	NA	BNF	11		A	BNF	BNF	1	1	8	30	8/30/07	9:40
Boat	2007	242	2007083003	-129.2241667	53.04625	NA	RE	116		A	RE	RE	1	1	8	30	8/30/07	10:40
Boat	2007	242	2007083003	NA	NA	NA	RE	45		A	RE	RE	0	1	8	30	8/30/07	12:05
Boat	2007	242	2007083005	-129.2491667	53.05416667	NA	MI-FE	42		F	MI	MI	1	1	8	30	8/30/07	12:50
Boat	2007	242	2007083006	-129.2420833	53.06791667	NA	MI-FE	124		A	MI	MI	1	1	8	30	8/30/07	13:55
Boat	2007	244	2007090101	-128.9116667	53.43666667	NA	MI-FE	50		A	MI	MI	1	1	9	1	9/1/07	12:10
Boat	2007	247	2007090401	-129.1125	53.09183333	NA	TR	56		F	TR-N	TR-N	1	1	9	4	9/4/07	10:15
Boat	2007	247	2007090402	-129.0666667	53.215	NA	MI-FE	104		A	MI	MI	1	1	9	4	9/4/07	14:05
Boat	2007	247	2007090402	-129.0666667	53.215	NA	MI-FE	30		A	MI	MI	1	1	9	4	9/4/07	14:05
Boat	2007	247	2007090402	-129.0666667	53.215	NA	MI-FE	96		A	MI	MI	1	1	9	4	9/4/07	14:05
Boat	2007	247	2007090403	-129.0996667	53.1925	NA	ROBUST	30		A	TS	TS	1	1	9	4	9/4/07	15:10
Boat	2007	248	2007090501	-129.1836667	53.10183333	NA	TR	57		A	TR-W	TR-W	1	1	9	5	9/5/07	NA
Boat	2007	250	2007090701	-129.1883333	53.06791667	NA	TR	57		A	TR-S	TR-S	1	1	9	7	9/7/07	11:30
Boat	2007	252	2007090901	-129.16	53.09083333	NA	TR	116		A	TR-N	TR-N	1	1	9	9	9/9/07	16:45
Boat	2007	252	2007090901	-129.16	53.09083333	NA	TR	56		F	TR-N	TR-N	1	1	9	9	9/9/07	16:45
Boat	2007	252	2007090901	-129.16	53.09083333	NA	TR	119		A	TR-N	TR-N	1	1	9	9	9/9/07	16:45
Boat	2007	252	2007090901	-129.16	53.09083333	NA	TR	96		A	TR-N	TR-N	1	1	9	9	9/9/07	16:45
Boat	2007	256	2007091301	-129.1836667	53.10183333	NA	TR	11		A	TR-W	TR-W	1	1	9	13	9/13/07	9:05
Boat	2007	257	2007091401	-129.1836667	53.10183333	NA	MI-FE	185		A	MI	MI	1	1	9	14	9/14/07	7:55
Boat	2007	257	2007091402	-129.1836667	53.10183333	NA	BNF	96		A	BNF	BNF	1	1	9	14	9/14/07	13:20
Boat	2007	260	2007091701	-129.1241667	53.18316667	NA	TR	62		A	TR-E	TR-E	1	1	9	17	9/17/07	17:15
Boat	2007	260	2007091702	-129.14125	53.15166667	NA	SG	11		A	P	P	1	1	9	17	9/17/07	17:40
Boat	2007	260	2007091702	-129.14125	53.15166667	NA	SG	96		A	P	P	1	1	9	17	9/17/07	17:40
Boat	2007	261	2007091801	-129.08685	53.11443333	NA	MI-FE	56		F	MI	MI	1	1	9	18	9/18/07	14:25
Boat	2007	261	2007091801	-129.08685	53.11443333	NA	MI-FE	11		A	MI	MI	1	1	9	18	9/18/07	14:25
Boat	2007	261	2007091802	-129.08685	53.11443333	NA	TR	37		A	TR	TR	1	1	9	18	9/18/07	17:25
Boat	2007	261	2007091803	-129.08685	53.11443333	NA	MI-FE	96		A	MI	MI	1	1	9	18	9/18/07	17:50
Boat	2007	263	2007092001	-129.1287333	53.12313333	NA	SG	11		A	P	P	1	1	9	20	9/20/07	13:15
Boat	2007	263	2007092002	-129.1287333	53.12313333	NA	MI-FE	62		A	MI	MI	1	1	9	20	9/20/07	14:05
Boat	2007	265	2007092201	-129.1130833	53.09006667	NA	MI-FE	56		F	MI	MI	1	1	9	22	9/22/07	16:00
Boat	2007	265	2007092201	NA	NA	NA	MI-FE	42		A	MI	MI	0	1	9	22	9/22/07	16:10
Boat	2007	265	2007092202	-129.1656667	53.19406667	NA	MI-FE	62		A	MI-FE	MI-FE	1	1	9	22	9/22/07	17:15
Boat	2007	266	2007092303	-129.1409167	53.20328333	NA	ROBUST	37		F	TS	TS	1	1	9	23	9/23/07	16:05
Boat	2007	267	2007092401	-129.1836667	53.10183333	NA	MI-FE	6		A	FE	FE	1	1	9	24	9/24/07	12:25
Boat	2007	267	2007092401	-129.1836667	53.10183333	NA	MI-FE	66		A	FE	FE	1	1	9	24	9/24/07	12:25
Boat	2007	267	2007092401	-129.1836667	53.10183333	NA	TR	131		A	TR-W	TR-W	1	1	9	24	9/24/07	14:40
Boat	2007	267	2007092402	-129.1836667	53.10183333	NA	TR	37		F	TR-E	TR-E	1	1	9	24	9/24/07	15:30
Boat	2008	153	2008060101	-129.1832667	53.09975	NA	TR	2		A	TR-W	TR-W	1	1	6	1	6/1/08	13:30
Boat	2008	155	2008060301	-129.1832667	53.09975	NA	RE	9		F	RE	RE	1	1	6	3	6/3/08	18:10
Boat	2008	157	2008060501	-129.1832667	53.09975	NA	TR	9		F	TR-SW	TR-SW	1	1	6	5	6/5/08	11:40
Boat	2008	157	2008060502	-129.1738167	53.0859	NA	TRAPFEED	55		F	FE-TF	FE-TF	1	1	6	5	6/5/08	10:40
Boat	2008	157	2008060503	-129.1875	53.07101667	NA	TR	9		F	TR-S	TR-S	1	1	6	5	6/5/08	13:45
Boat	2008	165	2008061301	-129.1832667	53.09975	NA	TR	2		A	TR-E	TR-E	1	1	6	13	6/13/08	10:29
Boat	2008	166	2008061401	-129.1832667	53.09975	NA	LF	9		F	FE-L	FE-L	1	1	6	14	6/14/08	7:45
Boat	2008	166	2008061402	-129.1832667	53.09975	NA	LF	2		A	FE-L	FE-L	1	1	6	14	6/14/08	9:20
Boat	2008	167	2008061501	-129.2008167	53.04523333	NA	TR	9		F	TR-S	TR-S	1	1	6	15	6/15/08	9:20
Boat	2008	167	2008061502	-129.3244833	53.06266667	NA	TR	177		A	TR-N	TR-N	1	1	6	15	6/15/08	11:05
Boat	2008	174	2008062201	-129.30715	53.02245	NA	BNF	59		A	BNF	BNF	1	1	6	22	6/22/08	8:20
Boat	2008	174	2008062202	-129.3244833	53.06266667	NA	TR	81		A	TR-S	TR-S	1	1	6	22	6/22/08	10:50
Boat	2008	174	2008062203	-129.3180667	53.0503	NA	BNF	60		A	FE-B-N	FE-B-N	1	1	6	22	6/22/08	11:25
Boat	2008	179	2008062701	-129.1832667	53.09975	NA	TR	143		A	TR-E	TR-E	1	1	6	27	6/27/08	15:20
Boat	2008	179	2008062702	-129.3434333	53.0704	NA	MI-FE	133		A	MI	MI	1	1	6	27	6/27/08	15:00
Boat	2008	179	2008062703	-129.3115833	53.08383333	NA	MI-FE	43		A	MI	MI	1	1	6	27	6/27/08	16:50
Boat	2008	179	2008062704	-129.32675	53.0816	NA	MI-FE	3		A	JOINS 1/2	JOINS 1/2	1	1	6	27	6/27/08	18:30
Boat	2008	185	2008070301	-129.1832667	53.09975	NA	TR	108		A	TR-E	TR-E	1	1	7	3	7/3/08	9:00
Boat	2008	185	2008070302	-129.1832667	53.09975	NA	TR	9		F	TR-W	TR-W	1	1	7	3	7/3/08	10:10
Boat	2008	185	2008070302	NA	NA	NA	TR	94		A	TR-W	TR-W	0	1	7	3	7/3/08	10:10
Boat	2008	185	2008070303	-129.4720833	52.9824	NA	BNF	42		A	BNF	BNF	1	1	7	3	7/3/08	12:30
Boat	2008	185	2008070303	-129.4766833	52.98236667	NA	BNF	104		A	BNF	BNF	1	1	7	3	7/3/08	8:00
Boat	2008	185	2008070303	-129.2333333	53.05641667	NA	BNF	16		A	BNF	BNF	1	1	7	3	7/3/08	12:00
Boat	2008	185	2008070303	-129.1832667	53.0975	NA	BNF	60		A	BNF	BNF	1	1	7	3	7/3/08	12:30
Boat	2008	185	2008070303	-129.1832667	53.0975	NA	BNF	81		A	BNF	BNF	1	1	7	3	7/3/08	13:45
Boat	2008	217	2008080401	-129.1832667	53.0975	NA	TR	99		A	TR E	TR E	1	1	8	4	8/4/08	8:00
Boat	2008	217	2008080401	-129.14335	53.13641667	NA	TR	103		A	TR-N	TR-N	1	1	8	4	8/4/08	12:35
Boat	2008	219	2008080602	-129.1832667	53.0975	NA	TR	176		A	TR-E	TR-E	1	1	8	6	8/6/08	15:40
Boat	2008	219	2008080603	-129.1832667	53.0975	NA	TR	82		A	TR-S	TR-S	1	1	8	6	8/6/08	10:00
Boat	2008	219	2008080604	-129.2014167	53.04673333	NA	TR	82		NA	TR-N	TR-N	1	1	8	6	8/6/08	13:20
Boat	2008	221	2008080801	-129.1832667	53.0975	NA	TR	60		NA	TR W E W	TR W E W	1	1	8	8	8/8/08	NA
Boat	2008	223	2008081002	-129.1832667	53.0975	NA	BNF	16		A	BNF	BNF	1	1	8	10	8/10/08	16:15
Boat	2008	223	2008081002	-129.1832667	53.0975	NA	BNF	82		A	BNF	BNF	1	1	8	10	8/10/08	16:15
Boat	2008	223	2008081003	-129.1967833	53.0858	NA	TR	42		A	TR W	TR W	1	1	8	10	8/10/08	19:00
Boat	2008	223	2008081004	-129.1967833	53.0858	NA	TR	165		A	TR E	TR E	1	1	8	10	8/10/08	20:00
Boat	2008	223	2008081005	-129.1967833	53.0858	NA	MI-FE	226		A	MI	MI	1	1	8	10	8/10/08	20:10
Boat	2008	223	2008081006	-129.1967833	53.0858	NA	MI-FE	95		A	MI	MI	1	1	8	10	8/10/08	20:20
Boat	2008	224	2008081101	-129.1832667	53.0975	NA	BNF	11		A	BNF	BNF	1	1	8	11	8/11/08	8:30
Boat	2008	224	2008081102	-129.1832667	53.0975	NA	MI-FE	62		A	MI	MI	1	1	8	11	8/11/08	15:15
Boat	2008	224	2008081104	-129.1832667	53.0975	NA	MI-FE	11		A	FE W	FE W	1	1	8	11	8/11/08	19:11
Boat	2008	226	2008081301	-129.1832667	53.0975	NA	TR	57		A	TR W	TR W	1	1	8	13	8/13/08	14:15
Boat	2008	226	2008081303	-129.1374	53.08758333	NA	MI-FE	124		A	MI	MI	1	1	8	13	8/13/08	18:24
Boat	2008	226	2008081304	-129.114	53.08626667	NA	MI-FE	56		MC	MI	MI	1	1	8	13	8/13/08	19:00
Boat	2008	226	2008081301	-129.1967833	53.0858	NA	MI-FE	85		A	MI	MI	1	1	8	13	8/13/08	11:15
Boat	2008	226	2008081302	-129.2766833	52.9825	NA	MI-FE	179		J	MI	MI	1	1	8	13	8/13/08	12:10
Boat	2008	226	2008081304	-129.3132667	52.94915	NA	MI-FE	145		A	FE	FE	1	1	8	13	8/13/08	13:00
Boat	2008	228	2008081501	-129.1208167	53.12531667	NA	MI-FE	62		A	MI	MI	1	1	8	15	8/15/08	17:20
Boat	2008	228	2008081503	-129.1001167	53.12908333	NA	MI-FE	187		A	MI	MI	1	1	8	15	8/15/08	16:30
Boat	2008	230	2008081702	-129.1832667	53.0975	NA	TR	103		A	TR-W	TR-W	1	1	8	17	8/17/08	8:20
Boat	2008	234	2008082102	-129.1832667	53.0975	NA	BNF	16		F	FE-B-VOC	FE-B-VOC	1	1	8	21	8/21/08	10:00
Boat	2008	234	2008082103	-129.1832667	53.0975	NA	TR	93		A	TR-E	TR-E	1	1	8	21	8/21/08	14:00
Boat	2008	241	2008082801	-129.2813667	53.07536667	NA	BNF	11		A	FE-W	FE-W	1	1	8	28	8/28/08	9:45
Boat	2008	241	2008082802	-129.2811	53.07848333	NA	RE-TR	42		F	RE-W	RE-W	1	1	8	28	8/28/08	13:15
Boat	2008	241	2008082802	-129.14335	53.13641667	NA	TR	11		A	TR-N	TR-N	1	1	8	28	8/28/08	15:00
Boat	2008	241	2008082803	-129.0850333	53.1362	NA	TR	26		A	TR-N	TR-N	1	1	8	28	8/28/08	13:40
Boat	2008	241	2008082803	-129.0682667	53.237	NA	LF	45		M	FE-L	FE-L	1	1	8	28	8/28/08	10:40
Boat	2008	243	2008083001	-129.1822833	53.09588333	NA	MI-FE	190		A			1	1	8	30	8/30/08	11:20
Boat	2008	243	2008083002	-129.1200667	53.10706667	NA	MI-FE	103		A	MI	MI	1	1	8	30	8/30/08	10:40
Boat	2008	243	2008083003	-129.1822833	53.09588333	NA	MI-FE	31		A	MI	MI	1	1	8	30	8/30/08	11:00
Boat	2008	243	2008083005	-129.14335	53.13641667	NA	MI-FE	59		A	MI	MI	1	1	8	30	8/30/08	14:30
Boat	2008	250	2008090606	-129.2335667	53.0862	NA	MI-FE	131		A	MI	MI	1	1	9	6	9/6/08	17:00
Boat	2008	250	2008090607	-129.2331333	53.07986667	NA	TR	4		A	TR-S	TR-S	1	1	9	6	9/6/08	18:15
Boat	2008	250	2008090601	-129.0900167	53.12931667	NA	LF	168		A	FE-L	FE-L	1	1	9	6	9/6/08	8:30
Boat	2008	250	2008090601	-129.2183	53.07628333	NA	MI-FE	37		A	D-NTR	D-NTR	1	1	9	6	9/6/08	7:25
Boat	2008	253	2008090902	-129.1954333	53.08418333	NA	SG	57		A	P-GRP	P-GRP	1	1	9	9	9/9/08	7:55
Boat	2008	253	2008090901	-129.11275	53.07565	NA	MI-FE	168		A	MI-ESCT?	MI-ESCT?	1	1	9	9	9/9/08	7:35
Boat	2008	253	2008090902	-129.1988833	53.09528333	NA	MI-FE	333		J			1	1	9	9	9/9/08	11:50
Boat	2008	253	2008090903	-129.1787833	53.0908	NA	SG	168		A	D-NTR/ESCT	D-NTR/ESCT	1	1	9	9	9/9/08	7:40
Boat	2008	253	2008090903	-129.1738167	53.0859	NA	SG	179		J	JOINS GRP1	JOINS GRP1	1	1	9	9	9/9/08	8:00
Boat	2008	256	2008091201	-129.1559667	53.08903333	NA	MI-FE-SG	97		A	DEPART-N	DEPART-N	1	1	9	12	9/12/08	9:40
Boat	2008	256	2008091201	-129.1604167	53.09398333	NA	MI-FE-SG	45		M	JOIN	JOIN	1	1	9	12	9/12/08	10:05
Boat	2008	256	2008091201	-129.1988833	53.09528333	NA	MI-FE-SG	97		A	MI-P-LD	MI-P-LD	1	1	9	12	9/12/08	17:00
Boat	2008	256	2008091201	-129.1988833	53.09528333	NA	MI-FE-SG	168		A	MI-P-LD	MI-P-LD	1	1	9	12	9/12/08	NA
Boat	2008	256	2008091202	-129.1988833	53.09528333	NA	MI-FE-SG	47		A	MI-P-LD	MI-P-LD	1	1	9	12	9/12/08	NA
Boat	2008	256	2008091202	-129.1988833	53.09528333	NA	MI-FE-SG	165		F	MI-P-LD	MI-P-LD	1	1	9	12	9/12/08	NA
Boat	2008	256	2008091202	-129.1988833	53.09528333	NA	MI-FE-SG	162		J	MI-P-LD	MI-P-LD	1	1	9	12	9/12/08	NA
Boat	2008	256	2008091202	-129.1988833	53.09528333	NA	MI-FE-SG	114		M	MI-P-LD	MI-P-LD	1	1	9	12	9/12/08	NA
Boat	2008	258	2008091401	-129.1144833	53.07653333	NA	RE	364		M	RE	RE	1	1	9	14	9/14/08	9:00
Boat	2008	264	2008092001	-129.194	53.04568333	NA	MI-FE-SG	147		A	MI-P	MI-P	1	1	9	20	9/20/08	10:15
Boat	2008	264	2008092001	-129.2022	53.04066667	NA	MI-FE-SG	149		A			1	1	9	20	9/20/08	10:50
Boat	2008	265	2008092101	-129.2027167	53.01686667	NA	TR	151		J	TR-W	TR-W	1	1	9	21	9/21/08	10:20
Boat	2008	265	2008092102	-129.1109	53.18698333	NA	MI-FE	123		J	MI	MI	1	1	9	21	9/21/08	11:50
Boat	2008	265	2008092103	-129.0920833	53.17951667	NA	MI-FE	108		A	MI	MI	1	1	9	21	9/21/08	12:10
Boat	2008	266	2008092205	-129.1200667	53.2598	NA	MI-FE	165		F	MI	MI	1	1	9	22	9/22/08	10:50
Boat	2008	266	2008092206	-129.1072222	53.29048333	NA	TR	138		A	TR-E	TR-E	1	1	9	22	9/22/08	11:20
Boat	2008	266	2008092207	-129.1028667	53.08961667	NA	TR	80		A	TR-S	TR-S	1	1	9	22	9/22/08	13:15
Boat	2008	266	2008092202	-129.0657833	53.2079	NA	RE	168		A	RE	RE	1	1	9	22	9/22/08	11:00
Boat	2008	266	2008092203	-129.1407	53.40051667	NA	MI-FE	20		A	MI	MI	1	1	9	22	9/22/08	12:15
Boat	2008	266	2008092202	-129.1573	53.20631667	NA	MI-FE	168		A	MI	MI	1	1	9	22	9/22/08	13:50
Boat	2008	266	2008092205	-129.0673833	53.20281667	NA	MI-FE	165		F	MI	MI	1	1	9	22	9/22/08	14:45
Boat	2008	269	2008092501	-129.0617167	53.21858333	NA	MI-FE-SG	97		A	P-BR-TS	P-BR-TS	1	1	9	25	9/25/08	10:30
Boat	2008	269	2008092503	-129.1245667	53.39105	NA	MI-FE	19		A	MI	MI	1	1	9	25	9/25/08	NA
Boat	2008	269	2008092504	-129.1388333	53.45951667	NA	MI-FE	31		A	MI	MI	1	1	9	25	9/25/08	16:05
Boat	2008	269	2008092505	-129.1344833	53.40836667	NA	MI-FE	30		A	JOINS M/C	JOINS M/C	1	1	9	25	9/25/08	17:15
Boat	2008	269	2008092506	-129.1344667	53.40571667	NA	MI-FE	103		A	MI	MI	1	1	9	25	9/25/08	17:30
Boat	2008	269	2008092507	-129.12725	53.40048333	NA	MI-FE	62		A	MI	MI	1	1	9	25	9/25/08	17:40
Boat	2008	269	2008092508	-129.1570167	53.36966667	NA	MI-FE	16		M	MI	MI	1	1	9	25	9/25/08	18:00
Boat	2008	269	2008092509	-129.1542667	53.34795	NA	TR	58		A	TR-W	TR-W	1	1	9	25	9/25/08	18:15
Boat	2008	273	2008092901	-129.0656333	53.21251667	NA	SG	121		A	P	P	1	1	9	29	9/29/08	15:30
Boat	2008	273	2008092901	-129.16695	53.38171667	NA	MI-FE	11		A	MI	MI	1	1	9	29	9/29/08	12:30
Boat	2008	274	2008093003	-129.0810333	53.47543333	NA	SG	97		A	P	P	1	1	9	30	9/30/08	14:25
Boat	2008	274	2008093004	-129.0937	53.4925	NA	MI-FE	45		M	MI	MI	1	1	9	30	9/30/08	15:15
Boat	2008	274	2008093005	-128.9039	53.45685	NA	MI-FE	165		F	MI	MI	1	1	9	30	9/30/08	16:30
Boat	2008	274	2008093006	-129.0618667	53.22396667	NA	MI-FE	168		A	MI	MI	1	1	9	30	9/30/08	17:45
Boat	2008	274	2008093007	-129.0580667	53.2154	NA	MI-FE	179		J	MI	MI	1	1	9	30	9/30/08	18:15
Boat	2008	275	2008100101	-129.1808167	53.08228333	NA	MI-FE	9		A	MI	MI	1	1	10	1	10/1/08	8:30
Boat	2008	275	2008100102	-129.0764667	53.19983333	NA	MI-FE-SG	81		A	P-BR-PS	P-BR-PS	1	1	10	1	10/1/08	9:55
Boat	2008	275	2008100103	-129.0661667	53.20311667	NA	MI-FE	92		A	MI	MI	1	1	10	1	10/1/08	10:45
Boat	2008	275	2008100104	-129.0916333	53.19368333	NA	MI-FE	97		A	MI	MI	1	1	10	1	10/1/08	11:10
Boat	2008	275	2008100105	-129.0642667	53.20853333	NA	MI-FE	123		J	MI	MI	1	1	10	1	10/1/08	13:30
Boat	2008	278	2008100401	-129.2015	53.0929	NA	TR	108		A	TR-W	TR-W	1	1	10	4	10/4/08	11:20
Boat	2008	279	2008100501	-129.2015	53.0929	NA	TR	78		A	TR-W	TR-W	1	1	10	5	10/5/08	10:50
Boat	2008	279	2008100502	-129.2015	53.0929	NA	TR	151		J	TR-E	TR-E	1	1	10	5	10/5/08	14:45
Boat	2008	279	2008100503	-129.2015	53.0929	NA	TR	9		A	TR-W	TR-W	1	1	10	5	10/5/08	16:40
Boat	2008	283	2008100901	-129.2015	53.0929	NA	TR	2		JA	TR-E	TR-E	1	1	10	9	10/9/08	11:10
Boat	2008	283	2008100902	-129.2015	53.0929	NA	TR	81		A	TR-W	TR-W	1	1	10	9	10/9/08	12:00
Boat	2008	284	2008101001	-129.1781333	53.07815	NA	TR	129		M	TR-N	TR-N	1	1	10	10	10/10/08	14:45
Boat	2008	284	2008101002	-129.2277333	53.04801667	NA	TR	9		NA			1	1	10	10	10/10/08	16:00
Boat	2008	284	2008101003	-129.1200667	53.07738333	NA	LF	32		JA	FE-L	FE-L	1	1	10	10	10/10/08	16:45
Boat	2008	284	2008101005	-129.0897333	53.15916667	NA	MI-FE	150		A	MI	MI	1	1	10	10	10/10/08	18:05
Boat	2008	284	2008101006	-129.0977333	53.18106667	NA	MI-FE	168		A	P?MI	P?MI	1	1	10	10	10/10/08	18:20
Boat	2008	286	2008101201	-129.1778833	53.05565	NA	LF	1		A	FE-L	FE-L	1	1	10	12	10/12/08	11:30
Boat	2008	286	2008101204	-129.1200667	53.10706667	NA	MI-FE-SG	167		A			1	1	10	12	10/12/08	14:00
Boat	2008	286	2008101205	-129.1291833	53.11763333	NA	TR-N	151		J	TR-N-S-N	TR-N-S-N	1	1	10	12	10/12/08	14:20
Boat	2008	286	2008101206	-129.0899667	53.16443333	NA	MI-FE	116		A	MI	MI	1	1	10	12	10/12/08	15:00
Boat	2008	286	2008101207	-129.0866333	53.2598	NA	TR	93		A	TR-S	TR-S	1	1	10	12	10/12/08	15:30
Boat	2008	286	2008101208	-129.0997667	53.29048333	NA	TR	140		A	TR-E	TR-E	1	1	10	12	10/12/08	15:50
Boat	2008	287	2008101302	-129.0658333	53.44985	NA	TR	82		A	TR-E	TR-E	1	1	10	13	10/13/08	12:10
Boat	2008	287	2008101303	-129.06575	53.46713333	NA	TR-E	62		A	TR-E-W-E	TR-E-W-E	1	1	10	13	10/13/08	12:30
Boat	2008	287	2008101304	-128.9281167	53.44458333	NA	MI-FE-SG	45		M	MI-ESC?-P	MI-ESC?-P	1	1	10	13	10/13/08	13:40
Boat	2008	287	2008101305	-128.8922667	53.4613	NA	MI-FE	76		A	MI	MI	1	1	10	13	10/13/08	15:05
Boat	2008	287	2008101306	-128.8958167	53.44003333	NA	SG	43		A	P	P	1	1	10	13	10/13/08	15:45
Boat	2008	287	2008101307	-128.9027833	53.42288333	NA	SG	165		F			1	1	10	13	10/13/08	16:00
Boat	2008	288	2008101401	-128.8909833	53.44231667	NA	SG	67		A	P	P	1	1	10	14	10/14/08	9:00
Boat	2008	288	2008101401	-128.9320333	53.4186	NA	SG	81		A	JOIN 1A/1B	JOIN 1A/1B	1	1	10	14	10/14/08	NA
Boat	2008	288	2008101402	-128.8899667	53.35241667	NA	MI-FE-SG	121		A	P-TR-BB	P-TR-BB	1	1	10	14	10/14/08	11:10
Boat	2008	288	2008101403	-128.9091833	53.43045	NA	SG	43		A	P	P	1	1	10	14	10/14/08	12:30
Boat	2008	288	2008101405	-128.8984333	53.46378333	NA	MI-FE	20		A	MI	MI	1	1	10	14	10/14/08	13:55
Boat	2008	288	2008101406	-128.8853667	53.46158333	NA	MI-FE	76		A	MI	MI	1	1	10	14	10/14/08	15:10
Boat	2008	288	2008101407	-128.8797833	53.44938333	NA	RE-TR	124		A	RE-TR S BB	RE-TR S BB	1	1	10	14	10/14/08	15:40
Boat	2008	288	2008101409	-129.12085	53.42813333	NA	TR	172		A	TR-W	TR-W	1	1	10	14	10/14/08	17:45
Boat	2008	288	2008101410	-129.1405333	53.38261667	NA	TR	93		A	TR-NW	TR-NW	1	1	10	14	10/14/08	18:15
Boat	2008	289	2008101501	-129.0738167	53.4703	NA	LF	142		A	FE-L	FE-L	1	1	10	15	10/15/08	11:40
Boat	2008	289	2008101504	-129.075	53.46535	NA	MI-FE	50		M	MI	MI	1	1	10	15	10/15/08	NA
Boat	2008	289	2008101509	-129.0811	53.47413333	NA	MI-FE	37		A	FE WITH	FE WITH	1	1	10	15	10/15/08	13:30
Boat	2008	289	2008101510	-129.0648333	53.45415	NA	MI-FE	119		A	MI	MI	1	1	10	15	10/15/08	14:00
Boat	2008	291	2008101701	-129.0863	53.25535	NA	SG	26		A	P?	P?	1	1	10	17	10/17/08	11:30
Boat	2008	292	2008101801	-129.0738833	53.1988	NA	LF	178		A	FE-L	FE-L	1	1	10	18	10/18/08	14:30
Boat	2008	292	2008101803	-129.2111167	53.07758333	NA	MI-FE	32		A	MI	MI	1	1	10	18	10/18/08	16:30
Boat	2008	293	2008101901	-129.2015	53.0929	NA	TR	74		A	TR-E	TR-E	1	1	10	19	10/19/08	9:00
Boat	2008	295	2008102101	-129.2015	53.0929	NA	TR	74		A	TR-E	TR-E	1	1	10	21	10/21/08	9:05
Boat	2009	92	2009040201	-129.1930861	53.10075833	NA	MI-FE	181		A	MI	MI	1	1	4	2	4/2/09	14:30
Boat	2009	111	2009042101	-129.1964389	53.08854722	NA	TR	24		A	TR	TR	1	1	4	21	4/21/09	9:40
Boat	2009	111	2009042101	-129.1964389	53.08854722	NA	TR	14		A	TR	TR	1	1	4	21	4/21/09	9:40
Boat	2009	111	2009042101	-129.1964389	53.08854722	NA	TR	113		A	TR	TR	1	1	4	21	4/21/09	9:40
Boat	2009	116	2009042601	-129.2073472	53.08610556	NA	TR	42		A	TR E	TR E	1	1	4	26	4/26/09	7:10
Boat	2009	116	2009042601	-129.2073472	53.08610556	NA	TR	141		A	TR E	TR E	1	1	4	26	4/26/09	7:10
Boat	2009	116	2009042602	-129.1931194	53.08357778	NA	TR	332		A	TR W	TR W	1	1	4	26	4/26/09	13:00
Boat	2009	128	2009050801	-129.1681944	53.35686111	NA	MI-FE	42		A	MI	MI	1	1	5	8	5/8/09	15:00
Boat	2009	128	2009050801	-129.1681944	53.35686111	NA	MI-FE	220		A	MI	MI	1	1	5	8	5/8/09	15:00
Boat	2009	129	2009050901	-129.2435917	53.06065278	NA	MI-FE	9		A	MI	MI	1	1	5	9	5/9/09	13:00
Boat	2009	132	2009051201	-129.1508333	53.0807	NA	TR	42		A	TR E	TR E	1	1	5	12	5/12/09	13:10
Boat	2009	134	2009051401	-129.2345833	53.06338333	NA	MI-FE-SG	9		A	MI/PLAY	MI/PLAY	1	1	5	14	5/14/09	13:00
Boat	2009	134	2009051401	-129.2345833	53.06338333	NA	MI-FE-SG	73		A	MI/PLAY	MI/PLAY	1	1	5	14	5/14/09	13:00
Boat	2009	139	2009051901	-129.1460167	53.07473333	NA	MI-FE	9		M	MI	MI	1	1	5	19	5/19/09	9:05
Boat	2009	139	2009051901	-129.1460167	53.07473333	NA	MI-FE	24		A	MI	MI	1	1	5	19	5/19/09	9:05
Boat	2009	143	2009052301	-129.1306417	53.08028889	NA	MI-FE	9		M	MI	MI	1	1	5	23	5/23/09	14:15
Boat	2009	144	2009052401	-129.1814667	53.0718	NA	MI-FE	9		M	MI	MI	1	1	5	24	5/24/09	7:50
Boat	2009	144	2009052402	-129.1215	53.09066667	NA	TR	51		A	TR	TR	1	1	5	24	5/24/09	9:45
Boat	2009	148	2009052801	-129.1264667	53.1115	NA	TR	14		A	TR	TR	1	1	5	28	5/28/09	13:45
Boat	2009	148	2009052801	-129.1264667	53.1115	NA	TR	268		A	TR	TR	1	1	5	28	5/28/09	13:45
Boat	2009	149	2009052901	-129.1945028	53.09946389	NA	TR	14		A	TR	TR	1	1	5	29	5/29/09	21:00
Boat	2009	150	2009053001	-129.1971444	53.09984167	NA	TR	9		M	TR W	TR W	1	1	5	30	5/30/09	20:00
Boat	2009	153	2009060201	-129.1997667	53.09825833	NA	TR	175		A	TR	TR	1	1	6	2	6/2/09	15:10
Boat	2009	157	2009060601	-129.15785	53.09255	NA	TR	24		A	TR	TR	1	1	6	6	6/6/09	7:50
Boat	2009	157	2009060601	-129.15785	53.09255	NA	TR	59		A	TR	TR	1	1	6	6	6/6/09	7:50
Boat	2009	160	2009060901	-129.1878472	53.09165833	NA	TR	175		A	TR E	TR E	1	1	6	9	6/9/09	17:15
Boat	2009	162	2009061101	-129.1878472	53.09165833	NA	TR	42		A	TR W	TR W	1	1	6	11	6/11/09	9:00
Boat	2009	162	2009061101	-129.1878472	53.09165833	NA	TR	81		A	TR W	TR W	1	1	6	11	6/11/09	9:00
Boat	2009	163	2009061202	-129.1945083	53.09160833	NA	TR	165		A	TR	TR	1	1	6	12	6/12/09	15:05
Boat	2009	163	2009061203	-129.1951444	53.09632222	NA	ROBUST	177		A	BRCH	BRCH	1	1	6	12	6/12/09	16:05
Boat	2009	163	2009061204	-129.1997722	53.09747222	NA	TR	121		NA	TR	TR	1	1	6	12	6/12/09	18:30
Boat	2009	164	2009061301	-129.1872528	53.09754444	NA	TR	81		A	TR	TR	1	1	6	13	6/13/09	6:00
Boat	2009	164	2009061302	-129.19975	53.10061389	NA	SG	129		A	POS?	POS?	1	1	6	13	6/13/09	13:30
Boat	2009	164	2009061302	-129.19975	53.10061389	NA	SG	268		A			1	1	6	13	6/13/09	13:30
Boat	2009	164	2009061303	-129.1978028	53.09905556	NA	TR	133		A	TR	TR	1	1	6	13	6/13/09	19:00
Boat	2009	166	2009061501	-129.22445	53.085	NA	TR	177		A	TR	TR	1	1	6	15	6/15/09	8:00
Boat	2009	166	2009061502	-129.2792667	53.03511667	NA	BNF	129		A	BNF	BNF	1	1	6	15	6/15/09	8:30
Boat	2009	166	2009061502	-129.2792667	53.03511667	NA	BNF	121		A	BNF	BNF	1	1	6	15	6/15/09	8:30
Boat	2009	166	2009061502	-129.2792667	53.03511667	NA	BNF	96		A	BNF	BNF	1	1	6	15	6/15/09	8:30
Boat	2009	166	2009061502	-129.2792667	53.03511667	NA	BNF	14		A	BNF	BNF	1	1	6	15	6/15/09	8:30
Boat	2009	166	2009061502	-129.2792667	53.03511667	NA	BNF	122		A	BNF	BNF	1	1	6	15	6/15/09	8:30
Boat	2009	166	2009061502	-129.2792667	53.03511667	NA	BNF	57		A	BNF	BNF	1	1	6	15	6/15/09	8:30
Boat	2009	166	2009061503	-129.2940667	52.98868333	NA	TR	133		A	TR	TR	1	1	6	15	6/15/09	10:00
Boat	2009	168	2009061701	-129.1892389	53.09949444	NA	MI-FE	165		A	TR-MI	TR-MI	1	1	6	17	6/17/09	6:15
Boat	2009	168	2009061701	-129.1892389	53.09949444	NA	MI-FE	129		A	TR-MI	TR-MI	1	1	6	17	6/17/09	6:15
Boat	2009	168	2009061701	-129.1892389	53.09949444	NA	MI-FE	14		A	TR-MI	TR-MI	1	1	6	17	6/17/09	6:15
Boat	2009	169	2009061801	-129.1584167	53.08783333	NA	MI-FE	165		A	MI	MI	1	1	6	18	6/18/09	9:00
Boat	2009	169	2009061801	-129.1584167	53.08783333	NA	MI-FE	129		A	MI	MI	1	1	6	18	6/18/09	9:00
Boat	2009	173	2009062201	-129.1892389	53.09949444	NA	TR	122		A	TR	TR	1	1	6	22	6/22/09	17:30
Boat	2009	173	2009062202	-129.1899139	53.10301667	NA	TR	172		A	TR	TR	1	1	6	22	6/22/09	17:30
Boat	2009	182	2009070101	-129.2062389	53.09665556	NA	TR	331		A	TR	TR	1	1	7	1	7/1/09	10:00
Boat	2009	183	2009070201	-129.1872222	53.09558611	NA	TR	24		A	TR	TR	1	1	7	2	7/2/09	17:10
Boat	2009	183	2009070202	-129.1842333	53.06933889	NA	TR	129		A	TR	TR	1	1	7	2	7/2/09	17:50
Boat	2009	183	2009070202	-129.1842333	53.06933889	NA	TR	140		A	TR	TR	1	1	7	2	7/2/09	17:50
Boat	2009	183	2009070203	-129.2445694	53.04162222	NA	TR	165		A	TR	TR	1	1	7	2	7/2/09	18:25
Boat	2009	183	2009070203	-129.2445694	53.04162222	NA	TR	108		A	TR	TR	1	1	7	2	7/2/09	18:25
Boat	2009	184	2009070301	-129.1866111	53.09833333	NA	TR	103		A	TR W	TR W	1	1	7	3	7/3/09	17:50
Boat	2009	184	2009070302	-129.2476	53.05601667	NA	TR	108		A	TR	TR	1	1	7	3	7/3/09	15:45
Boat	2009	185	2009070401	-129.2476	53.05601667	NA	TR	165		A	TR	TR	1	1	7	4	7/4/09	11:05
Boat	2009	185	2009070401	-129.2476	53.05601667	NA	TR	129		A	TR	TR	1	1	7	4	7/4/09	11:05
Boat	2009	185	2009070401	-129.1991389	53.094725	NA	TR	165		A	TR	TR	1	1	7	4	7/4/09	19:00
Boat	2009	185	2009070401	-129.1991389	53.094725	NA	TR	129		A	TR	TR	1	1	7	4	7/4/09	19:00
Boat	2009	188	2009070701	NA	NA	NA	TR	165		A	TR	TR	0	1	7	7	7/7/09	7:45
Boat	2009	188	2009070702	-129.3829167	52.83311667	NA	BNF	103		A	BNF	BNF	1	1	7	7	7/7/09	9:15
Boat	2009	188	2009070702	-129.3829167	52.83311667	NA	BNF	16		A	BNF	BNF	1	1	7	7	7/7/09	9:15
Boat	2009	188	2009070702	-129.3829167	52.83311667	NA	BNF	118		A	BNF	BNF	1	1	7	7	7/7/09	9:15
Boat	2009	188	2009070702	-129.3829167	52.83311667	NA	BNF	164		A	BNF	BNF	1	1	7	7	7/7/09	9:15
Boat	2009	188	2009070702	-129.3829167	52.83311667	NA	BNF	95		A	BNF	BNF	1	1	7	7	7/7/09	9:15
Boat	2009	188	2009070702	-129.3829167	52.83311667	NA	BNF	60		A	BNF	BNF	1	1	7	7	7/7/09	9:15
Boat	2009	188	2009070702	-129.3829167	52.83311667	NA	BNF	42		A	BNF	BNF	1	1	7	7	7/7/09	9:15
Boat	2009	188	2009070702	-129.3829167	52.83311667	NA	BNF	59		A	BNF	BNF	1	1	7	7	7/7/09	9:15
Boat	2009	188	2009070702	-129.3829167	52.83311667	NA	BNF	96		A	BNF	BNF	1	1	7	7	7/7/09	9:15
Boat	2009	188	2009070702	-129.3829167	52.83311667	NA	BNF	11		A	BNF	BNF	1	1	7	7	7/7/09	9:15
Boat	2009	188	2009070702	-129.3829167	52.83311667	NA	BNF	58		A	BNF	BNF	1	1	7	7	7/7/09	9:15
Boat	2009	188	2009070703	-129.27955	52.83201667	NA	TR	77		A	TR	TR	1	1	7	7	7/7/09	12:20
Boat	2009	188	2009070704	-129.2389083	53.05981389	NA	RE-TR	165		A	MI-RE	MI-RE	1	1	7	7	7/7/09	13:00
Boat	2009	188	2009070704	-129.2389083	53.05981389	NA	RE-TR	129		A	MI-RE	MI-RE	1	1	7	7	7/7/09	13:00
Boat	2009	189	2009070801	-129.447275	52.95538611	NA	BNF	60		A	BNF	BNF	1	1	7	8	7/8/09	10:30
Boat	2009	189	2009070801	-129.447275	52.95538611	NA	BNF	57		A	BNF	BNF	1	1	7	8	7/8/09	10:30
Boat	2009	189	2009070801	-129.447275	52.95538611	NA	BNF	95		A	BNF	BNF	1	1	7	8	7/8/09	10:30
Boat	2009	189	2009070801	-129.447275	52.95538611	NA	BNF	103		A	BNF	BNF	1	1	7	8	7/8/09	10:30
Boat	2009	189	2009070801	-129.447275	52.95538611	NA	BNF	118		A	BNF	BNF	1	1	7	8	7/8/09	10:30
Boat	2009	189	2009070801	-129.447275	52.95538611	NA	BNF	42		A	BNF	BNF	1	1	7	8	7/8/09	10:30
Boat	2009	189	2009070802	-129.4951194	52.98360556	NA	TR	164		A	TR	TR	1	1	7	8	7/8/09	11:40
Boat	2009	189	2009070803	-129.2493833	53.0593	NA	TR	165		A	TR	TR	1	1	7	8	7/8/09	13:40
Boat	2009	189	2009070803	-129.2493833	53.0593	NA	TR	129		A	TR	TR	1	1	7	8	7/8/09	13:40
Boat	2009	195	2009071401	-129.2091722	52.98751667	NA	TR	173		A	TR	TR	1	1	7	14	7/14/09	6:15
Boat	2009	195	2009071401	-129.2091722	52.98751667	NA	TR	108		A	TR	TR	1	1	7	14	7/14/09	6:15
Boat	2009	195	2009071401	-129.2091722	52.98751667	NA	TR	333		A	TR	TR	1	1	7	14	7/14/09	6:15
Boat	2009	197	2009071601	-129.2361333	52.99983333	NA	RE	129		A	RE	RE	1	1	7	16	7/16/09	10:40
Boat	2009	197	2009071601	-129.2361333	52.99983333	NA	RE	165		F	RE	RE	1	1	7	16	7/16/09	10:40
Boat	2009	197	2009071602	-129.2543833	52.99248333	NA	RE	229		A	RE	RE	1	1	7	16	7/16/09	12:10
Boat	2009	201	2009072001	-129.2957361	53.036325	NA	TR	147		M	TR	TR	1	1	7	20	7/20/09	12:55
Boat	2009	203	2009072201	-129.1885167	53.03256667	NA	TR	121		A	TR	TR	1	1	7	22	7/22/09	9:45
Boat	2009	203	2009072202	-129.198475	53.03233611	NA	TR	14		A	TR	TR	1	1	7	22	7/22/09	15:40
Boat	2009	203	2009072202	-129.198475	53.03233611	NA	TR	108		A	TR	TR	1	1	7	22	7/22/09	15:40
Boat	2009	209	2009072802	-129.3002167	53.08163333	NA	MI-FE	229		A	MI	MI	1	1	7	28	7/28/09	12:45
Boat	2009	210	2009072901	-129.1777167	53.0897	NA	LF	42		F	LF-TR-W	LF-TR-W	1	1	7	29	7/29/09	7:30
Boat	2009	210	2009072901	-129.1777167	53.0897	NA	LF	56		F	LF-TR-W	LF-TR-W	1	1	7	29	7/29/09	7:30
Boat	2009	210	2009072902	-129.2026333	53.02086667	NA	MI-FE-SG	58		F	F-POS GRP	F-POS GRP	1	1	7	29	7/29/09	9:00
Boat	2009	210	2009072903	-129.2354833	53.01286667	NA	ROBUST	165		F	TS	TS	1	1	7	29	7/29/09	10:15
Boat	2009	210	2009072903	-129.2354833	53.01286667	NA	MI-FE	14		F	MI	MI	1	1	7	29	7/29/09	10:15
Boat	2009	210	2009072904	-129.2301667	53.05646667	NA	MI-FE-SG	172		JA	J/PLAY OR P	J/PLAY OR P	1	1	7	29	7/29/09	12:15
Boat	2009	211	2009073001	-129.18325	53.09168611	NA	TR	183		JA	TR	TR	1	1	7	30	7/30/09	12:00
Boat	2009	212	2009073101	-129.2101167	53.086	NA	TR	77		A	TR	TR	1	1	7	31	7/31/09	7:30
Boat	2009	212	2009073102	-129.2673833	53.0465	NA	TR	58		A	TR	TR	1	1	7	31	7/31/09	9:10
Boat	2009	214	2009080201	-129.1678167	53.08875	NA	TR-RE	58		F	TR-RE	TR-RE	1	1	8	2	8/2/09	8:00
Boat	2009	214	2009080201	-129.1678167	53.08875	NA	TR-RE	62		A	TR-RE	TR-RE	1	1	8	2	8/2/09	8:00
Boat	2009	214	2009080201	-129.1678167	53.08875	NA	TR-RE	77		JA	TR-RE	TR-RE	1	1	8	2	8/2/09	8:00
Boat	2009	215	2009080301	-129.2837333	53.08251667	NA	TR	133		A	TR	TR	1	1	8	3	8/3/09	11:00
Boat	2009	219	2009080701	-129.2910028	53.02588333	NA	TR	144		A	TR	TR	1	1	8	7	8/7/09	13:55
Boat	2009	219	2009080701	-129.2910028	53.02588333	NA	TR	100		F	TR	TR	1	1	8	7	8/7/09	13:55
Boat	2009	220	2009080801	-129.1458667	53.23745	NA	TR	45		F	TR	TR	1	1	8	8	8/8/09	13:15
Boat	2009	222	2009081003	-129.20945	53.31061667	NA	RE	181		A	RE	RE	1	1	8	10	8/10/09	13:45
Boat	2009	222	2009081005	-129.3064167	53.25611667	NA	TR	62		A	TR	TR	1	1	8	10	8/10/09	14:50
Boat	2009	222	2009081008	-129.37135	53.12091667	NA	ROBUST	148		A	BRX30	BRX30	1	1	8	10	8/10/09	17:00
Boat	2009	223	2009081101	-129.1958361	53.10024167	NA	TR	56		A	TR-W	TR-W	1	1	8	11	8/11/09	15:20
Boat	2009	224	2009081201	-129.1568833	53.09263333	NA	MI-FE	62		A	MI-FE	MI-FE	1	1	8	12	8/12/09	6:45
Boat	2009	224	2009081202	-129.2295667	53.08923333	NA	MI-FE	133		A	MI-FE	MI-FE	1	1	8	12	8/12/09	8:00
Boat	2009	224	2009081203	-129.2238333	53.04365	NA	MI-FE	116		A	MI-FE	MI-FE	1	1	8	12	8/12/09	9:15
Boat	2009	224	2009081203	-129.2238333	53.04365	NA	MI-FE	116		A	MI-FE	MI-FE	1	1	8	12	8/12/09	9:15
Boat	2009	224	2009081204	-129.2060333	53.00383333	NA	MI-FE	199		J	J	J	1	1	8	12	8/12/09	10:30
Boat	2009	224	2009081204	-129.2238333	53.04365	NA	MI-FE	103		A	J	J	1	1	8	12	8/12/09	10:55
Boat	2009	224	2009081204	-129.2238333	53.04365	NA	MI-FE	199		J	MI	MI	1	1	8	12	8/12/09	10:55
Boat	2009	224	2009081206	-129.20865	53.00505	NA	MI-FE	141		A	MI	MI	1	1	8	12	8/12/09	14:00
Boat	2009	224	2009081202	-129.19265	53.09971944	NA	MI-FE	133		A	MI	MI	1	1	8	12	8/12/09	17:00
Boat	2009	225	2009081301	-129.1949861	53.09877222	NA	MI-FE	133		A	MI	MI	1	1	8	13	8/13/09	8:30
Boat	2009	226	2009081401	-129.1832722	53.09453889	NA	MI-FE	116		A	MI	MI	1	1	8	14	8/14/09	10:15
Boat	2009	227	2009081501	-129.2566861	52.82810278	NA	MI-FE	141		A	MI	MI	1	1	8	15	8/15/09	8:45
Boat	2009	227	2009081502	-129.216825	53.03741111	NA	MI-FE	25		A	MI	MI	1	1	8	15	8/15/09	8:00
Boat	2009	227	2009081503	-129.2066639	53.09648333	NA	MI-FE	77		A	MI	MI	1	1	8	15	8/15/09	8:30
Boat	2009	227	2009081504	-129.1877472	53.09873889	NA	TR	25		A	TR-E	TR-E	1	1	8	15	8/15/09	10:15
Boat	2009	228	2009081602	-129.2003556	53.09950556	NA	MI-FE	141		A	MI-TR-W	MI-TR-W	1	1	8	16	8/16/09	19:00
Boat	2009	228	2009081602	-129.2003556	53.09950556	NA	MI-FE	119		A	MI-TR-W	MI-TR-W	1	1	8	16	8/16/09	19:00
Boat	2009	230	2009081801	-129.1902667	53.10025556	NA	MI-FE	24		A	MI	MI	1	1	8	18	8/18/09	17:15
Boat	2009	235	2009082301	-129.2231139	53.04043611	NA	MI-FE	186		A	MI	MI	1	1	8	23	8/23/09	11:45
Boat	2009	238	2009082601	-129.1890028	53.10101389	NA	TR	14		F	TR-E	TR-E	1	1	8	26	8/26/09	10:30
Boat	2009	238	2009082601	-129.1890028	53.10101389	NA	TR	108		A	TR-E	TR-E	1	1	8	26	8/26/09	10:30
Boat	2009	238	2009082602	-129.1965722	53.09950278	NA	TR	80		A	TR-E	TR-E	1	1	8	26	8/26/09	17:10
Boat	2009	239	2009082701	-129.1789306	53.08811944	NA	TR	50		F	TR-NE	TR-NE	1	1	8	27	8/27/09	14:50
Boat	2009	240	2009082801	-129.1789306	53.08811944	NA	TR	60		A	TR-W	TR-W	1	1	8	28	8/28/09	12:00
Boat	2009	240	2009082802	-129.2079306	53.09421111	NA	MI-FE	96		NA	MI	MI	1	1	8	28	8/28/09	12:00
Boat	2009	240	2009082802	-129.2079306	53.09421111	NA	MI-FE	96		A	MI	MI	1	1	8	28	8/28/09	12:00
Boat	2009	240	2009082802	-129.2079306	53.09421111	NA	MI-FE	80		JA	MI	MI	1	1	8	28	8/28/09	12:00
Boat	2009	240	2009082802	-129.2079306	53.09421111	NA	MI-FE	80		JA	MI	MI	1	1	8	28	8/28/09	12:00
Boat	2009	240	2009082803	-129.1890056	53.10025556	NA	MI-FE	183		A	MI	MI	1	1	8	28	8/28/09	16:00
Boat	2009	241	2009082901	-129.2785667	53.07656667	NA	TR	178		JA	TR	TR	1	1	8	29	8/29/09	12:45
Boat	2009	241	2009082901	-129.2785667	53.07656667	NA	TR	453		J	TR	TR	1	1	8	29	8/29/09	12:45
Boat	2009	241	2009082902	-129.2495333	53.08556667	NA	TR	188		J	TR	TR	1	1	8	29	8/29/09	15:05
Boat	2009	241	2009082903	NA	NA	NA	TR	23		A	TR	TR	0	1	8	29	8/29/09	15:30
Boat	2009	241	2009082903	NA	NA	NA	TR	183		A	TR	TR	0	1	8	29	8/29/09	15:30
Boat	2009	241	2009082904	-129.2736167	53.06365	NA	TR	168		A	TR	TR	1	1	8	29	8/29/09	14:00
Boat	2009	241	2009082905	-129.2745	53.07441667	NA	TR	39		A	TR	TR	1	1	8	29	8/29/09	16:30
Boat	2009	242	2009083001	-129.1739833	53.07653333	NA	TR	83		A	TR	TR	1	1	8	30	8/30/09	16:00
Boat	2009	242	2009083001	-129.1739833	53.07653333	NA	TR	80		A	TR	TR	1	1	8	30	8/30/09	16:00
Boat	2009	243	2009083101	-129.1346167	53.08073333	NA	ROBUST	168		A	TS	TS	1	1	8	31	8/31/09	9:00
Boat	2009	243	2009083101	-129.1346167	53.08073333	NA	MI-FE	80		A	MI	MI	1	1	8	31	8/31/09	9:00
Boat	2009	243	2009083102	-129.1346167	53.08073333	NA	MI-FE	96		A	MI	MI	1	1	8	31	8/31/09	17:50
Boat	2009	243	2009083102	-129.1346167	53.08073333	NA	MI-FE	108		A	MI	MI	1	1	8	31	8/31/09	17:50
Boat	2009	243	2009083103	-129.1289667	53.08025	NA	MI-FE	140		A	MI	MI	1	1	8	31	8/31/09	18:10
Boat	2009	243	2009083104	-129.2207167	53.09415	NA	MI-LFF	80		JA	MI-LF	MI-LF	1	1	8	31	8/31/09	18:50
Boat	2009	243	2009083104	-129.2207167	53.09415	NA	MI-FE	188		JA	MI	MI	1	1	8	31	8/31/09	18:50
Boat	2009	243	2009083105	-129.2373833	53.08705	NA	ROBUST	169		A	TS	TS	1	1	8	31	8/31/09	19:00
Boat	2009	243	2009083105	-129.2373833	53.08705	NA	MI-FE	122		F	MI	MI	1	1	8	31	8/31/09	19:00
Boat	2009	243	2009083105	-129.2373833	53.08705	NA	MI-FE	178		A	MI	MI	1	1	8	31	8/31/09	19:00
Boat	2009	243	2009083108	-129.2072833	53.09553333	NA	MI-FE	184		J	MI	MI	1	1	8	31	8/31/09	20:00
Boat	2009	243	2009083106	-129.2072833	53.09553333	NA	TR	434		J	TR-NE	TR-NE	1	1	8	31	8/31/09	20:15
Boat	2009	243	2009083106	-129.2072833	53.09553333	NA	TR	186		A	TR-NE	TR-NE	1	1	8	31	8/31/09	20:15
Boat	2009	243	2009083107	-129.2072833	53.09553333	NA	MI-FE	80		A	MI	MI	1	1	8	31	8/31/09	20:30
Boat	2009	244	2009090101	-129.2003556	53.09950556	NA	MI-FE	188		J	MI	MI	1	1	9	1	9/1/09	14:30
Boat	2009	245	2009090201	-129.1739778	53.05025556	NA	TR	140		A	TR	TR	1	1	9	2	9/2/09	9:35
Boat	2009	245	2009090202	-129.197925	53.04421667	NA	TR	149		A	TR S	TR S	1	1	9	2	9/2/09	17:55
Boat	2009	245	2009090203	-129.2130472	53.03589444	NA	TR	147		M	TR W	TR W	1	1	9	2	9/2/09	18:10
Boat	2009	246	2009090301	-129.1839667	53.09798056	NA	TR	23		A	TR E	TR E	1	1	9	3	9/3/09	7:10
Boat	2009	246	2009090301	-129.1839667	53.09798056	NA	TR	20		F	TR-E	TR-E	1	1	9	3	9/3/09	7:10
Boat	2009	246	2009090302	-129.1915306	53.09874444	NA	MI-FE	56		F	MI	MI	1	1	9	3	9/3/09	7:25
Boat	2009	246	2009090305	-129.1896	53.08953333	NA	MI-FE	119		A	MI	MI	1	1	9	3	9/3/09	9:00
Boat	2009	246	2009090305	-129.1896	53.08953333	NA	MI-FE	80		A	MI	MI	1	1	9	3	9/3/09	9:00
Boat	2009	246	2009090305	-129.1896	53.08953333	NA	MI-FE	434		J	MI	MI	1	1	9	3	9/3/09	9:00
Boat	2009	246	2009090305	-129.1896	53.08953333	NA	MI-FE	186		J	MI	MI	1	1	9	3	9/3/09	9:00
Boat	2009	246	2009090305	-129.1896	53.08953333	NA	MI-FE	141		A	MI	MI	1	1	9	3	9/3/09	9:00
Boat	2009	246	2009090305	-129.1896	53.08953333	NA	MI-FE	140		A	MI	MI	1	1	9	3	9/3/09	9:00
Boat	2009	246	2009090302	-129.1915306	53.09874444	NA	MI-FE	56		A	MI	MI	1	1	9	3	9/3/09	13:00
Boat	2009	249	2009090601	-129.1906167	53.06405	NA	MI-FE	83		NA	MI	MI	1	1	9	6	9/6/09	10:50
Boat	2009	249	2009090602	-129.14095	53.08235	NA	TR	185		A	TR	TR	1	1	9	6	9/6/09	12:00
Boat	2009	249	2009090604	-129.1540167	53.09013333	NA	ROBUST	56		A	RE BRCH X 10	RE BRCH X 10	1	1	9	6	9/6/09	13:20
Boat	2009	249	2009090605	-129.0957083	53.08818889	NA	TR	183		A	TR-E	TR-E	1	1	9	6	9/6/09	13:45
Boat	2009	250	2009090701	-129.1869333	53.10243333	NA	MI-FE	56		F	MI	MI	1	1	9	7	9/7/09	9:45
Boat	2009	250	2009090703	-129.1373833	53.11303333	NA	MI-FE	183		J	MI	MI	1	1	9	7	9/7/09	15:00
Boat	2009	250	2009090703	-129.1373833	53.11303333	NA	MI-FE	60		A	MI	MI	1	1	9	7	9/7/09	15:00
Boat	2009	250	2009090704	-129.1624833	53.09291667	NA	KR	138		A	KR	KR	1	1	9	7	9/7/09	17:00
Boat	2009	254	2009091101	-129.2327833	53.35543333	NA	MI-FE	165		F	MI	MI	1	1	9	11	9/11/09	9:50
Boat	2009	254	2009091101	-129.2327833	53.35543333	NA	MI-FE	97		F	MI	MI	1	1	9	11	9/11/09	9:50
Boat	2009	254	2009091102	-129.2221667	53.40255	NA	MI-FE	337		A			1	1	9	11	9/11/09	13:30
Boat	2009	254	2009091103	-129.1360222	53.10845	NA	TR	147		M	TR-S	TR-S	1	1	9	11	9/11/09	14:30
Boat	2009	255	2009091201	-129.1960639	53.10133056	NA	MI-FE	14		F	MI	MI	1	1	9	12	9/12/09	10:15
Boat	2009	256	2009091301	-129.1805833	53.08	NA	RE-TR	183		J	RE-MI	RE-MI	1	1	9	13	9/13/09	8:30
Boat	2009	256	2009091301	-129.1805833	53.08	NA	RE-TR	14		F	REMI	REMI	1	1	9	13	9/13/09	8:30
Boat	2009	256	2009091302	-129.2163833	53.08476667	NA	TR	187		A	TR-W	TR-W	1	1	9	13	9/13/09	9:15
Boat	2009	256	2009091302	-129.2163833	53.08476667	NA	TR	50		F	TR-W	TR-W	1	1	9	13	9/13/09	9:15
Boat	2009	256	2009091303	-129.2163833	53.08476667	NA	MI-FE	183		J	MI-FE	MI-FE	1	1	9	13	9/13/09	9:40
Boat	2009	256	2009091303	-129.2163833	53.08476667	NA	MI-FE	108		A	MI-FE	MI-FE	1	1	9	13	9/13/09	9:40
Boat	2009	256	2009091304	-129.1712667	53.32623333	NA	MI-FE	30		A	MI-FE	MI-FE	1	1	9	13	9/13/09	13:45
Boat	2009	256	2009091304	-129.1712667	53.32623333	NA	MI-FE	104		A	MI-FE	MI-FE	1	1	9	13	9/13/09	13:45
Boat	2009	256	2009091305	-129.1763833	53.29976667	NA	MI-FE	25		A	MI-FE	MI-FE	1	1	9	13	9/13/09	14:00
Boat	2009	256	2009091306	-129.1601167	53.25453333	NA	MI-FE	142		A	MI-FE	MI-FE	1	1	9	13	9/13/09	14:20
Boat	2009	256	2009091307	-129.16835	53.17171667	NA	MI-FE	82		JA	MI-FE	MI-FE	1	1	9	13	9/13/09	14:40
Boat	2009	256	2009091308	-129.1403167	53.12258333	NA	LF	337		A	LF	LF	1	1	9	13	9/13/09	15:05
Boat	2009	256	2009091309	-129.0898667	53.09855	NA	SG	62		A	PS/B	PS/B	1	1	9	13	9/13/09	15:30
Boat	2009	256	2009091310	-129.1805833	53.08	NA	SG	108		A	SG	SG	1	1	9	13	9/13/09	16:00
Boat	2009	256	2009091310	-129.1805833	53.08	NA	SG	14		F	SG	SG	1	1	9	13	9/13/09	16:00
Boat	2009	256	2009091310	-129.1805833	53.08	NA	SG	50		F	SG	SG	1	1	9	13	9/13/09	16:00
Boat	2009	256	2009091311	-129.1916556	53.102975	NA	TR	147		M	TR-W	TR-W	1	1	9	13	9/13/09	17:45
Boat	2009	257	2009091401	-129.175875	53.05046111	NA	MI-FE	108		A	MI-FE	MI-FE	1	1	9	14	9/14/09	8:00
Boat	2009	257	2009091401	-129.175875	53.05046111	NA	MI-FE	14		F	MI-FE	MI-FE	1	1	9	14	9/14/09	8:00
Boat	2009	257	2009091402	-129.1815194	53.05966667	NA	MI-FE	37		F	MI-FE	MI-FE	1	1	9	14	9/14/09	8:40
Boat	2009	257	2009091403	-129.2025306	53.04945	NA	MI-FE	149		MC	THOUGHTTHIS HW TO YOUNG FOR CALF	THOUGHTTHIS HW TO YOUNG FOR CALF	1	0	9	14	9/14/09	9:00
Boat	2009	257	2009091404	-129.2303194	53.05730833	NA	MI-FE	183		J	MI	MI	1	1	9	14	9/14/09	12:00
Boat	2009	257	2009091404	-129.2303194	53.05730833	NA	MI-FE	122		F	MI	MI	1	1	9	14	9/14/09	12:00
Boat	2009	257	2009091405	-129.23485	53.06549444	NA	MI-FE	56		F	MI	MI	1	1	9	14	9/14/09	13:10
Boat	2009	257	2009091406	-129.2257639	53.06992222	NA	LF	190		JA	LF/PS	LF/PS	1	1	9	14	9/14/09	13:40
Boat	2009	257	2009091407	-129.2019028	53.08525556	NA	J	122		F	J	J	1	1	9	14	9/14/09	15:15
Boat	2009	257	2009091407	-129.2019028	53.08525556	NA	J	149		M	J	J	1	1	9	14	9/14/09	15:15
Boat	2009	257	2009091408	-129.2121056	53.08798611	NA	ROBUST	142		A	TSMANY	TSMANY	1	1	9	14	9/14/09	16:00
Boat	2009	257	2009091408	-129.2121056	53.08798611	NA	SG	50		F	PS	PS	1	1	9	14	9/14/09	16:00
Boat	2009	259	2009091602	-129.1876833	53.09445278	NA	TR	337		A	TR	TR	1	1	9	16	9/16/09	14:05
Boat	2009	263	2009092001	-129.1825806	53.09853889	NA	TR	337		A			1	1	9	20	9/20/09	7:40
Boat	2009	263	2009092001	-129.1825806	53.09853889	NA	TR	177		JA			1	1	9	20	9/20/09	7:40
Boat	2009	263	2009092002	-129.2002639	53.048425	NA	TR	334		J			1	1	9	20	9/20/09	9:45
Boat	2009	266	2009092301	-129.0940028	53.08957222	NA	TR	199		A	TR	TR	1	1	9	23	9/23/09	16:30
Boat	2009	266	2009092302	-129.1066861	53.07081389	NA	BNF	337		A	BNF	BNF	1	1	9	23	9/23/09	17:05
Boat	2009	266	2009092302	-129.1066861	53.07081389	NA	BNF	334		J	BNF	BNF	1	1	9	23	9/23/09	17:05
Boat	2009	266	2009092302	-129.1066861	53.07081389	NA	BNF	50		JA	BNF	BNF	1	1	9	23	9/23/09	17:05
Boat	2009	266	2009092302	-129.1066861	53.07081389	NA	BNF	80		JA	BNF	BNF	1	1	9	23	9/23/09	17:05
Boat	2009	269	2009092601	-129.1908556	53.10354444	NA	MI-FE-SG	337		A	SG-FE	SG-FE	1	1	9	26	9/26/09	6:30
Boat	2009	269	2009092601	-129.1908556	53.10354444	NA	MI-FE-SG	59		JA	SG-FE	SG-FE	1	1	9	26	9/26/09	6:30
Boat	2009	269	2009092601	-129.1908556	53.10354444	NA	MI-FE-SG	190		A	SG-FE	SG-FE	1	1	9	26	9/26/09	6:30
Boat	2009	269	2009092601	-129.1908556	53.10354444	NA	MI-FE-SG	56		F	SG-FE	SG-FE	1	1	9	26	9/26/09	6:30
Boat	2009	269	2009092601	-129.1908556	53.10354444	NA	MI-FE-SG	50		A	SG-FE	SG-FE	1	1	9	26	9/26/09	6:30
Boat	2009	269	2009092601	-129.1908556	53.10354444	NA	MI-FE-SG	80		JA	SG-FE	SG-FE	1	1	9	26	9/26/09	6:30
Boat	2009	271	2009092801	-129.1063417	53.07000278	NA	BNF	50		A	BNF	BNF	1	1	9	28	9/28/09	14:30
Boat	2009	271	2009092801	-129.1063417	53.07000278	NA	BNF	191		A	BNF	BNF	1	1	9	28	9/28/09	14:30
Boat	2009	271	2009092801	-129.1063417	53.07000278	NA	BNF	20		F	BNF	BNF	1	1	9	28	9/28/09	14:30
Boat	2009	271	2009092801	-129.1063417	53.07000278	NA	BNF	138		A	BNF	BNF	1	1	9	28	9/28/09	14:30
Boat	2009	272	2009092901	-129.1042889	53.06893889	NA	BNF	190		A	BNF	BNF	1	1	9	29	9/29/09	14:45
Boat	2009	272	2009092901	-129.1042889	53.06893889	NA	BNF	78		F	BNF	BNF	1	1	9	29	9/29/09	14:45
Boat	2009	272	2009092901	-129.1042889	53.06893889	NA	BNF	143		A	BNF	BNF	1	1	9	29	9/29/09	14:45
Boat	2009	272	2009092902	-129.113925	53.07717222	NA	BNF	334		J	BNF	BNF	1	1	9	29	9/29/09	14:45
Boat	2009	272	2009092902	-129.113925	53.07717222	NA	BNF	337		A	BNF	BNF	1	1	9	29	9/29/09	14:45
Boat	2009	272	2009092902	-129.1249833	53.07857222	NA	BNF	133		A	BNF	BNF	1	1	9	29	9/29/09	14:45
Boat	2009	274	2009100101	-129.1936083	53.102725	NA	ROBUST	190		A	TS/ROLLS	TS/ROLLS	1	1	10	1	10/1/09	10:15
Boat	2009	274	2009100101	-129.1936083	53.102725	NA	ROBUST	74		A	TS/ROLLS	TS/ROLLS	1	1	10	1	10/1/09	10:15
Boat	2009	275	2009100201	-129.0991333	53.08739444	NA	BNF	93		A	BNF	BNF	1	1	10	2	10/2/09	10:30
Boat	2009	275	2009100201	-129.0991333	53.08739444	NA	BNF	82		A	BNF	BNF	1	1	10	2	10/2/09	10:30
Boat	2009	275	2009100201	-129.0991333	53.08739444	NA	BNF	56		A	BNF	BNF	1	1	10	2	10/2/09	10:30
Boat	2009	275	2009100202	-129.1904056	53.08250833	NA	BNF	135		A	BNF	BNF	1	1	10	2	10/2/09	11:05
Boat	2009	275	2009100202	-129.1904056	53.08250833	NA	BNF	192		A	BNF	BNF	1	1	10	2	10/2/09	11:05
Boat	2009	275	2009100202	-129.1904056	53.08250833	NA	BNF	337		A	BNF	BNF	1	1	10	2	10/2/09	11:05
Boat	2009	278	2009100501	-129.1775222	53.07724167	NA	TR	97		A	TR	TR	1	1	10	5	10/5/09	15:00
Boat	2009	279	2009100601	-129.2844417	53.07617778	NA	TR	211		A	TR-W	TR-W	1	1	10	6	10/6/09	16:05
Boat	2009	279	2009100601	-129.2844417	53.07617778	NA	TR	97		A	TR-W	TR-W	1	1	10	6	10/6/09	16:05
Boat	2009	280	2009100701	-129.1838167	53.09668333	NA	SG	142		A	P	P	1	1	10	7	10/7/09	9:45
Boat	2009	280	2009100701	-129.1838167	53.09668333	NA	SG	168		A	P	P	1	1	10	7	10/7/09	9:45
Boat	2009	280	2009100702	-129.2006	53.08625	NA	SG	190		JA	SG	SG	1	1	10	7	10/7/09	11:10
Boat	2009	280	2009100702	-129.2006	53.08625	NA	SG	211		A	SG	SG	1	1	10	7	10/7/09	11:10
Boat	2009	280	2009100703	-129.1788861	53.08859444	NA	TR	82		J	TR	TR	1	1	10	7	10/7/09	13:30
Boat	2009	281	2009100801	-129.1322667	53.07686667	NA	BN	68		A	BN	BN	1	1	10	8	10/8/09	9:00
Boat	2009	281	2009100802	-129.1287	53.08141667	NA	TR	335		A	TR W	TR W	1	1	10	8	10/8/09	9:30
Boat	2009	281	2009100803	-129.1059	53.0695	NA	BNF	82		A	BNF	BNF	1	1	10	8	10/8/09	10:05
Boat	2009	281	2009100803	-129.1135	53.079	NA	BNF	68		A	J-BNF	J-BNF	1	1	10	8	10/8/09	11:30
Boat	2009	281	2009100804	-129.1294333	53.07821667	NA	MI-FE	59		JA	MI	MI	1	1	10	8	10/8/09	12:30
Boat	2009	281	2009100805	-129.1294333	53.07821667	NA	SG	14		F	?P	?P	1	1	10	8	10/8/09	12:10
Boat	2009	281	2009100806	-129.1817167	53.09855	NA	SG	168		A	P-SG	P-SG	1	1	10	8	10/8/09	17:45
Boat	2009	281	2009100806	-129.1817167	53.09855	NA	SG	142		A	P-SG	P-SG	1	1	10	8	10/8/09	17:45
Boat	2009	281	2009100806	-129.1817167	53.09855	NA	SG	335		A	P-SG	P-SG	1	1	10	8	10/8/09	17:45
Boat	2009	282	2009100901	-129.1828333	53.06353333	NA	MI-FE	59		NA	MI	MI	1	1	10	9	10/9/09	8:45
Boat	2009	282	2009100901	-129.1828333	53.06353333	NA	MI-FE	335		A	MI	MI	1	1	10	9	10/9/09	8:45
Boat	2009	282	2009100901	-129.1828333	53.06353333	NA	MI-FE	27		A	MI-TR	MI-TR	1	1	10	9	10/9/09	8:45
Boat	2009	282	2009100902	-129.2185222	53.09249722	NA	RE	78		F	RE	RE	1	1	10	9	10/9/09	11:30
Boat	2009	284	2009101101	-129.1834778	53.09801111	NA	SG	78		F	SG	SG	1	1	10	11	10/11/09	11:30
Boat	2009	284	2009101101	-129.1834778	53.09801111	NA	SG	167		A	SG	SG	1	1	10	11	10/11/09	11:30
Boat	2009	284	2009101102	-129.1166944	53.13136667	NA	ROBUST	82		A	TS/BR	TS/BR	1	1	10	11	10/11/09	12:30
Boat	2009	284	2009101103	-129.1467139	53.08633056	NA	MI-FE	79		A	MI	MI	1	1	10	11	10/11/09	14:15
Boat	2009	290	2009101701	-129.2029222	53.04957778	NA	MI-FE	56		A	MI-FE	MI-FE	1	1	10	17	10/17/09	11:40
Boat	2009	290	2009101702	-129.2052278	53.04652778	NA	MI-FE	65		A	MI-FE	MI-FE	1	1	10	17	10/17/09	12:20
Boat	2009	291	2009101801	-129.2479722	53.04200833	NA	SG	143		A	SG-P	SG-P	1	1	10	18	10/18/09	13:00
Boat	2009	291	2009101801	-129.2479722	53.04200833	NA	SG	116		A	SG-P	SG-P	1	1	10	18	10/18/09	13:00
Boat	2009	291	2009101801	-129.2479722	53.04200833	NA	SG	53		A	SG-P	SG-P	1	1	10	18	10/18/09	13:00
Boat	2009	291	2009101801	-129.2479722	53.04200833	NA	SG	104		A	SG-P	SG-P	1	1	10	18	10/18/09	13:00
Boat	2009	291	2009101801	-129.2479722	53.04200833	NA	SG	79		A	SG-P	SG-P	1	1	10	18	10/18/09	13:00
Boat	2009	291	2009101801	-129.2479722	53.04200833	NA	SG	167		A	SG-P	SG-P	1	1	10	18	10/18/09	13:00
Boat	2009	291	2009101801	-129.2479722	53.04200833	NA	SG	56		F	SG-P	SG-P	1	1	10	18	10/18/09	13:00
Boat	2009	291	2009101801	-129.2479722	53.04200833	NA	SG	59		A	SG-P	SG-P	1	1	10	18	10/18/09	13:00
Boat	2009	292	2009101901	-129.1136472	53.11000278	NA	MI-FE	62		A	MI-FE	MI-FE	1	1	10	19	10/19/09	9:45
Boat	2009	292	2009101901	-129.1136472	53.11000278	NA	MI-FE	193		A	MI-FE	MI-FE	1	1	10	19	10/19/09	9:45
Boat	2009	293	2009102001	-129.1098444	53.08757778	NA	MI-FE	336		J	MI-FE	MI-FE	1	1	10	20	10/20/09	9:00
Boat	2009	294	2009102101	-129.1301889	53.07979722	NA	MI-FE	14		A	MI-FE	MI-FE	1	1	10	21	10/21/09	13:45
Boat	2009	299	2009102601	-129.1832	53.09985278	NA	TR	106		A	TR-W	TR-W	1	1	10	26	10/26/09	15:10
Boat	2009	306	2009110201	-129.134775	53.08570278	NA	BNF	50		F	BNF	BNF	1	1	11	2	11/2/09	12:15
Boat	2009	306	2009110201	-129.134775	53.08570278	NA	BN	68		A	BN	BN	1	1	11	2	11/2/09	12:15
Boat	2009	306	2009110201	-129.134775	53.08570278	NA	BNF	58		F	BNF	BNF	1	1	11	2	11/2/09	12:15
Boat	2009	306	2009110202	-129.1323111	53.09885278	NA	MI-FE	337		A	MI-FE	MI-FE	1	1	11	2	11/2/09	13:00
Boat	2009	307	2009110301	-129.1815861	53.07920833	NA	MI-FE	58		F	MI-FE	MI-FE	1	1	11	3	11/3/09	11:10
Boat	2009	315	2009111101	-129.1948278	53.10248889	NA	MI-FE	108		A	MI-TR-W	MI-TR-W	1	1	11	11	11/11/09	13:00
Boat	2009	315	2009111101	-129.1948278	53.10248889	NA	MI-FE	25		A	MI-TR-W	MI-TR-W	1	1	11	11	11/11/09	13:00
Boat	2010	152	2010060101	-129.1951833	53.09985278	NA	TR	178		A	TR-E	TR-E	1	1	6	1	6/1/10	21:20
Boat	2010	154	2010060301	-129.1865944	53.09715556	NA	TR	178		A	TR-E	TR-E	1	1	6	3	6/3/10	7:45
Boat	2010	154	2010060301	-129.1865944	53.09715556	NA	TR	172		A	TR-E	TR-E	1	1	6	3	6/3/10	7:45
Boat	2010	156	2010060501	-129.1905694	53.10301389	NA	TR	178		A	TR-E	TR-E	1	1	6	5	6/5/10	6:10
Boat	2010	156	2010060501	-129.1905694	53.10301389	NA	TR	16		M	TR-E	TR-E	1	1	6	5	6/5/10	6:10
Boat	2010	159	2010060801	-129.1813667	53.09718333	NA	TR	43		A	TR-E	TR-E	1	1	6	8	6/8/10	8:00
Boat	2010	162	2010061101	-129.5138333	53.29816667	NA	BNF	77		A	BN	BN	1	1	6	11	6/11/10	7:40
Boat	2010	167	2010061601	-129.1951806	53.10063889	NA	TR	9		F	TR-W	TR-W	1	1	6	16	6/16/10	11:15
Boat	2010	167	2010061601	-129.1951806	53.10063889	NA	TR	24		F	TR-W	TR-W	1	1	6	16	6/16/10	11:15
Boat	2010	167	2010061601	-129.1951806	53.10063889	NA	TR	177		JA	TR-W	TR-W	1	1	6	16	6/16/10	11:21
Boat	2010	175	2010062401	-129.1181861	53.10417778	NA	TR	80		J	TR	TR	1	1	6	24	6/24/10	12:30
Boat	2010	175	2010062401	-129.1181861	53.10417778	NA	TR	177		JA	TR	TR	1	1	6	24	6/24/10	12:30
Boat	2010	176	2010062501	-129.2218333	53.09245	NA	TR	338		M	TR	TR	1	1	6	25	6/25/10	9:25
Boat	2010	176	2010062502	-129.1498833	53.20758333	NA	TR	177		JA	TR	TR	1	1	6	25	6/25/10	12:50
Boat	2010	176	2010062503	-129.1842333	53.08576667	NA	TR	363		J	TR	TR	1	1	6	25	6/25/10	13:25
Boat	2010	176	2010062504	-129.2060667	53.10093333	NA	TR	467		A	TR-SW	TR-SW	1	1	6	25	6/25/10	14:10
Boat	2010	176	2010062505	-129.283	53.06565	NA	TR	129		A	TR-W	TR-W	1	1	6	25	6/25/10	15:00
Boat	2010	177	2010062601	-129.0985	53.09523333	NA	MI-FE	334		J	MI-FE	MI-FE	1	1	6	26	6/26/10	9:05
Boat	2010	177	2010062601	-129.0985	53.09523333	NA	MI-FE	50		NA	MI-FE	MI-FE	1	1	6	26	6/26/10	9:05
Boat	2010	177	2010062601	-129.0985	53.09523333	NA	MI-FE	44		NA	MI-FE	MI-FE	1	1	6	26	6/26/10	9:05
Boat	2010	177	2010062601	-129.0985	53.09523333	NA	MI-FE	194		NA	MI-FE	MI-FE	1	1	6	26	6/26/10	9:05
Boat	2010	177	2010062601	-129.0985	53.09523333	NA	MI-FE	47		NA	MI-FE	MI-FE	1	1	6	26	6/26/10	9:05
Boat	2010	180	2010062901	-129.0944889	53.09133889	NA	MI-FE	47		A	MI	MI	1	1	6	29	6/29/10	90:00:00
Boat	2010	180	2010062902	-129.0878333	53.27365	NA	BNF	172		JA	BNF	BNF	1	1	6	29	6/29/10	12:15
Boat	2010	180	2010062904	-129.1060833	53.0916	NA	TR	147		F	TR	TR	1	1	6	29	6/29/10	16:00
Boat	2010	181	2010063001	-129.1528	53.0781	NA	TR	197		JA	TR	TR	1	1	6	30	6/30/10	6:00
Boat	2010	181	2010063001	-129.1528	53.0781	NA	TR	133		A	TR	TR	1	1	6	30	6/30/10	6:00
Boat	2010	182	2010070101	-129.1373333	53.07681667	NA	TR	133		A	TR-S	TR-S	1	1	7	1	7/1/10	7:00
Boat	2010	182	2010070102	NA	NA	NA	TR	122		A	TR-S	TR-S	0	1	7	1	7/1/10	9:45
Boat	2010	183	2010070201	-129.3079	53.0837	NA	RE-TR	14		M	MI-RE	MI-RE	1	1	7	2	7/2/10	19:05
Boat	2010	183	2010070202	-129.1578444	53.09180833	NA	TR	363		J	TR	TR	1	1	7	2	7/2/10	19:50
Boat	2010	185	2010070401	-129.1865	53.0945	NA	MI-FE	14		A	MI-FE	MI-FE	1	1	7	4	7/4/10	13:30
Boat	2010	185	2010070401	-129.1865	53.0945	NA	MI-FE	172		JA	MI-FE	MI-FE	1	1	7	4	7/4/10	13:30
Boat	2010	185	2010070401	-129.1865	53.0945	NA	MI-FE	129		A	MI-FE	MI-FE	1	1	7	4	7/4/10	13:30
Boat	2010	187	2010070601	-129.1009556	53.08583611	NA	TR	77		A	TR	TR	1	1	7	6	7/6/10	6:11
Boat	2010	187	2010070602	-129.0977833	53.09406667	NA	MI-FE	50		F	MI-FE	MI-FE	1	1	7	6	7/6/10	7:00
Boat	2010	187	2010070602	-129.0977833	53.09406667	NA	MI-FE	177		A	MI-FE	MI-FE	1	1	7	6	7/6/10	7:00
Boat	2010	187	2010070602	-129.0977833	53.09406667	NA	MI-FE	434		A	MI-FE	MI-FE	1	1	7	6	7/6/10	7:00
Boat	2010	187	2010070602	-129.0977833	53.09406667	NA	MI-FE	121		A	MI-FE	MI-FE	1	1	7	6	7/6/10	7:00
Boat	2010	189	2010070801	-129.1819889	53.04975556	NA	SG	165		M	PS/ROLLS- PLAYFULL	PS/ROLLS- PLAYFULL	1	1	7	8	7/8/10	7:50
Boat	2010	190	2010070901	-129.1945028	53.09946389	NA	MI-FE	80		A	RE/MI	RE/MI	1	1	7	9	7/9/10	17:44
Boat	2010	190	2010070901	-129.2981556	53.01219444	NA	TR	108		NA	TR-S	TR-S	1	1	7	9	7/9/10	17:30
Boat	2010	191	2010071001	-129.2840833	53.05184722	NA	MI-FE	121		A	MI-FE	MI-FE	1	1	7	10	7/10/10	8:30
Boat	2010	191	2010071002	-129.2929333	53.01984444	NA	MI-FE	133		A	MI-FE	MI-FE	1	1	7	10	7/10/10	9:20
Boat	2010	191	2010071003	-129.2848333	52.97851667	NA	TR	100		M	SPLT/TR- S	SPLT/TR- S	1	1	7	10	7/10/10	10:25
Boat	2010	191	2010071005	-129.2922028	52.95849722	NA	MI-FE	108		NA	MI	MI	1	1	7	10	7/10/10	12:00
Boat	2010	191	2010071007	-129.0976861	53.08865	NA	MI-FE	80		JA	MI	MI	1	1	7	10	7/10/10	13:55
Boat	2010	195	2010071401	-129.3159278	52.94903611	NA	BNF	103		A	BNF	BNF	1	1	7	14	7/14/10	6:45
Boat	2010	195	2010071401	-129.3159278	52.94903611	NA	BNF	59		A	BNF	BNF	1	1	7	14	7/14/10	6:45
Boat	2010	195	2010071401	-129.3159278	52.94903611	NA	BNF	197		A	BNF	BNF	1	1	7	14	7/14/10	6:45
Boat	2010	195	2010071401	-129.3159278	52.94903611	NA	BNF	118		A	BNF	BNF	1	1	7	14	7/14/10	6:45
Boat	2010	195	2010071401	-129.3159278	52.94903611	NA	BNF	16		F	BNF	BNF	1	1	7	14	7/14/10	6:45
Boat	2010	195	2010071401	-129.3159278	52.94903611	NA	BNF	435		A	BNF	BNF	1	1	7	14	7/14/10	6:45
Boat	2010	195	2010071401	-129.3159278	52.94903611	NA	BNF	11		A	BNF	BNF	1	1	7	14	7/14/10	6:45
Boat	2010	197	2010071601	-129.1969167	53.04739722	NA	MI-FE	24		F	MI	MI	1	1	7	16	7/16/10	6:30
Boat	2010	201	2010072001	-129.2329056	53.05503611	NA	MI-FE	58		F	MI	MI	1	1	7	20	7/20/10	14:20
Boat	2010	201	2010072001	-129.2329056	53.05503611	NA	MI-FE	122		F	MI	MI	1	1	7	20	7/20/10	14:20
Boat	2010	204	2010072301	-129.3113611	52.80258889	NA	BNF	103		A	BNF	BNF	1	1	7	23	7/23/10	11:40
Boat	2010	204	2010072301	-129.3113611	52.80258889	NA	BNF	58		F	BNF	BNF	1	1	7	23	7/23/10	11:40
Boat	2010	204	2010072301	-129.3113611	52.80258889	NA	BNF	133		A	BNF	BNF	1	1	7	23	7/23/10	11:40
Boat	2010	204	2010072301	-129.3113611	52.80258889	NA	BNF	122		F	BNF	BNF	1	1	7	23	7/23/10	11:40
Boat	2010	204	2010072301	-129.3113611	52.80258889	NA	BNF	93		A	BNF	BNF	1	1	7	23	7/23/10	11:40
Boat	2010	204	2010072301	-129.3113611	52.80258889	NA	BNF	118		A	BNF	BNF	1	1	7	23	7/23/10	11:40
Boat	2010	204	2010072301	-129.3113611	52.80258889	NA	BNF	16		F	BNF	BNF	1	1	7	23	7/23/10	11:40
Boat	2010	204	2010072301	-129.3113611	52.80258889	NA	BNF	59		A	BNF	BNF	1	1	7	23	7/23/10	11:40
Boat	2010	204	2010072301	-129.3113611	52.80258889	NA	BNF	96		A	BNF	BNF	1	1	7	23	7/23/10	11:40
Boat	2010	204	2010072301	-129.3113611	52.80258889	NA	BNF	11		A	BNF	BNF	1	1	7	23	7/23/10	11:40
Boat	2010	204	2010072301	-129.3113611	52.80258889	NA	BNF	141		A	BNF	BNF	1	1	7	23	7/23/10	11:40
Boat	2010	208	2010072702	-129.3005667	52.98831667	NA	BNF	133		A	BNF	BNF	1	1	7	27	7/27/10	8:15
Boat	2010	208	2010072702	-129.3005667	52.98831667	NA	BNF	122		F	BNF	BNF	1	1	7	27	7/27/10	8:15
Boat	2010	208	2010072702	-129.3005667	52.98831667	NA	BNF	93		A	BNF	BNF	1	1	7	27	7/27/10	8:15
Boat	2010	208	2010072702	-129.3005667	52.98831667	NA	BNF	59		A	BNF	BNF	1	1	7	27	7/27/10	8:15
Boat	2010	208	2010072702	-129.3005667	52.98831667	NA	BNF	103		A	BNF	BNF	1	1	7	27	7/27/10	8:15
Boat	2010	208	2010072702	-129.3005667	52.98831667	NA	BNF	11		A	BNF	BNF	1	1	7	27	7/27/10	8:15
Boat	2010	208	2010072702	-129.3005667	52.98831667	NA	BNF	104		A	BNF	BNF	1	1	7	27	7/27/10	8:15
Boat	2010	208	2010072702	-129.3005667	52.98831667	NA	BNF	118		A	BNF	BNF	1	1	7	27	7/27/10	8:15
Boat	2010	208	2010072702	-129.3005667	52.98831667	NA	BNF	96		A	BNF	BNF	1	1	7	27	7/27/10	8:15
Boat	2010	209	2010072801	-129.2399944	53.06018611	NA	SG	165		F	PLAY	PLAY	1	1	7	28	7/28/10	9:12
Boat	2010	216	2010080401	-129.20045	53.03893333	NA	LF	14		M	L-FE	L-FE	1	1	8	4	8/4/10	9:00
Boat	2010	216	2010080402	-129.3051333	53.0711	NA	TR	196		J	TR	TR	1	1	8	4	8/4/10	12:47
Boat	2010	219	2010080701	-129.2543833	53.02945	NA	TR	133		A	TR	TR	1	1	8	7	8/7/10	9:00
Boat	2010	219	2010080702	-129.2322333	53.02496667	NA	TR	108		A	TR	TR	1	1	8	7	8/7/10	9:15
Boat	2010	219	2010080703	-129.2842167	52.97676667	NA	BNF	11		A	BNF	BNF	1	1	8	7	8/7/10	9:50
Boat	2010	219	2010080703	-129.2842167	52.97676667	NA	BNF	104		A	BNF	BNF	1	1	8	7	8/7/10	9:50
Boat	2010	219	2010080703	-129.2842167	52.97676667	NA	BNF	59		A	BNF	BNF	1	1	8	7	8/7/10	9:50
Boat	2010	219	2010080703	-129.2842167	52.97676667	NA	BNF	93		A	BNF	BNF	1	1	8	7	8/7/10	9:50
Boat	2010	219	2010080703	-129.2842167	52.97676667	NA	BNF	81		A	BNF	BNF	1	1	8	7	8/7/10	9:50
Boat	2010	219	2010080703	-129.2842167	52.97676667	NA	BNF	57		A	BNF	BNF	1	1	8	7	8/7/10	9:50
Boat	2010	219	2010080703	-129.2842167	52.97676667	NA	BNF	103		A	BNF	BNF	1	1	8	7	8/7/10	9:50
Boat	2010	222	2010081001	-129.1991833	53.0641	NA	LF	78		M	L-FE	L-FE	1	1	8	10	8/10/10	8:30
Boat	2010	222	2010081003	-129.1795333	53.04586667	NA	TR	133		A	TR-S	TR-S	1	1	8	10	8/10/10	9:15
Boat	2010	222	2010081003	-129.1795333	53.04586667	NA	TR	141		A	TR-S	TR-S	1	1	8	10	8/10/10	9:15
Boat	2010	222	2010081003	-129.1795333	53.04586667	NA	TR	189		A	TR-S	TR-S	1	1	8	10	8/10/10	9:15
Boat	2010	222	2010081004	-129.3415833	53.09221667	NA	L-FE	16		M	L-FE	L-FE	1	1	8	10	8/10/10	10:20
Boat	2010	222	2010081005	-129.3971167	53.24048333	NA	ROBUST	28		A	TS 10+/BR X3/PS	TS 10+/BR X3/PS	1	1	8	10	8/10/10	12:00
Boat	2010	223	2010081101	-129.3540167	53.23318333	NA	MI-FE	62		A	LD/NO TR	LD/NO TR	1	1	8	11	8/11/10	11:45
Boat	2010	223	2010081102	-129.3992667	53.27065	NA	MI-FE	79		A	MI-FE	MI-FE	1	1	8	11	8/11/10	13:10
Boat	2010	223	2010081103	-129.39755	53.26825	NA	RE	198		HW	RE	RE	1	1	8	11	8/11/10	13:20
Boat	2010	223	2010081104	-129.39755	53.26825	NA	TR	138		HW	TR	TR	1	1	8	11	8/11/10	13:30
Boat	2010	223	2010081105	-129.419	53.27141667	NA	RE-TR	183		J	RE-TR	RE-TR	1	1	8	11	8/11/10	13:50
Boat	2010	223	2010081105	-129.419	53.27141667	NA	RE-TR	339		A	RE-TR	RE-TR	1	1	8	11	8/11/10	13:50
Boat	2010	223	2010081105	-129.419	53.27141667	NA	RE-TR	80		J	RE-TR	RE-TR	1	1	8	11	8/11/10	13:50
Boat	2010	223	2010081108	-129.4157333	53.29593333	NA	SG	8		M	PLAY GRP	PLAY GRP	1	1	8	11	8/11/10	14:40
Boat	2010	223	2010081108	-129.4157333	53.29593333	NA	SG	79		J	J PG	J PG	1	1	8	11	8/11/10	14:40
Boat	2010	223	2010081109	-129.4956833	53.99481667	NA	MI-FE	121		A	MI-FE	MI-FE	1	1	8	11	8/11/10	15:45
Boat	2010	223	2010081109	-129.4956833	53.99481667	NA	MI-FE	80		J	MI-FE	MI-FE	1	1	8	11	8/11/10	15:45
Boat	2010	223	2010081109	-129.4956833	53.99481667	NA	MI-FE	96		A	MI-FE	MI-FE	1	1	8	11	8/11/10	15:45
Boat	2010	227	2010081501	-129.2873694	53.08185	NA	RE	177		A	RE	RE	1	1	8	15	8/15/10	6:00
Boat	2010	227	2010081502	-129.4543833	53.16088333	NA	TR	50		F	TR	TR	1	1	8	15	8/15/10	7:00
Boat	2010	227	2010081503	-129.4723	53.17328333	NA	FE	189		A	FE	FE	1	1	8	15	8/15/10	8:30
Boat	2010	227	2010081504	-129.4223333	53.21385	NA	TR	108		A	TR	TR	1	1	8	15	8/15/10	9:30
Boat	2010	227	2010081505	-129.3625667	53.22825	NA	TR	60		A	TR	TR	1	1	8	15	8/15/10	10:00
Boat	2010	227	2010081506	-129.3426833	53.23291667	NA	SG	165		M	SG	SG	1	1	8	15	8/15/10	10:15
Boat	2010	227	2010081506	-129.3426833	53.23291667	NA	SG	436		J	SG	SG	1	1	8	15	8/15/10	10:15
Boat	2010	227	2010081506	-129.3426833	53.23291667	NA	SG	60		A	JOINS-6	JOINS-6	1	1	8	15	8/15/10	10:15
Boat	2010	227	2010081508	-129.2909167	53.3524	NA	MI-FE-SG	124		A			1	1	8	15	8/15/10	11:20
Boat	2010	227	2010081508	-129.3052667	53.30861667	NA	MI-FE-SG	172		A			1	1	8	15	8/15/10	11:20
Boat	2010	227	2010081509	-129.2992667	53.29588333	NA	ROBUST	197		A	BR/TS	BR/TS	1	1	8	15	8/15/10	11:45
Boat	2010	227	2010081505	-129.2992667	53.29588333	NA	MI-FE-SG	60		A	JOINS/ ? P GRP	JOINS/ ? P GRP	1	1	8	15	8/15/10	11:45
Boat	2010	227	2010081510	-129.3035833	53.28416667	NA	MI-FE	62		A	LD NP TR	LD NP TR	1	1	8	15	8/15/10	13:15
Boat	2010	227	2010081511	-129.2926667	53.27166667	NA	SG	133		A	SG	SG	1	1	8	15	8/15/10	13:40
Boat	2010	227	2010081511	-129.2926667	53.27166667	NA	SG	24		F	SG	SG	1	1	8	15	8/15/10	13:40
Boat	2010	227	2010081511	-129.2926667	53.27166667	NA	SG	149		F	SG	SG	1	1	8	15	8/15/10	13:40
Boat	2010	227	2010081512	-129.29845	53.24311667	NA	MI-FE	78		M	MI	MI	1	1	8	15	8/15/10	14:40
Boat	2010	227	2010081513	-129.29845	53.24311667	NA	MI-FE	121		A	MI	MI	1	1	8	15	8/15/10	14:40
Boat	2010	227	2010081514	-129.3205833	53.22105	NA	SG	16		M	SG	SG	1	1	8	15	8/15/10	15:10
Boat	2010	227	2010081514	-129.3205833	53.22105	NA	SG	122		F	SG	SG	1	1	8	15	8/15/10	15:10
Boat	2010	227	2010081514	-129.3205833	53.22105	NA	SG	58		F	SG	SG	1	1	8	15	8/15/10	15:10
Boat	2010	227	2010081515	-129.3353167	53.22563333	NA	TR	80		J	TR	TR	1	1	8	15	8/15/10	16:00
Boat	2010	233	2010082101	-129.0936778	53.09386111	NA	TR	363		J	TR	TR	1	1	8	21	8/21/10	8:00
Boat	2010	233	2010082102	-129.1107167	53.18033056	NA	MI-FE	16		M	MI	MI	1	1	8	21	8/21/10	9:30
Boat	2010	233	2010082103	-129.0770361	53.20415	NA	MI-FE	436		J	MI	MI	1	1	8	21	8/21/10	10:40
Boat	2010	233	2010082104	-129.1277139	53.16776667	NA	MI-FE	58		NA	MI-FE	MI-FE	1	1	8	21	8/21/10	11:30
Boat	2010	233	2010082104	-129.1277139	53.16776667	NA	MI-FE	95		NA	MI-FE	MI-FE	1	1	8	21	8/21/10	11:30
Boat	2010	234	2010082202	-129.2863667	53.30028333	NA	MI-FE	50		F	MI-FE	MI-FE	1	1	8	22	8/22/10	8:05
Boat	2010	234	2010082203	-129.2952833	53.33076667	NA	MI-FE-SG	80		M	MI	MI	1	1	8	22	8/22/10	8:20
Boat	2010	234	2010082203	-129.2952833	53.33076667	NA	MI-FE-SG	177		A	ESCORT	ESCORT	1	1	8	22	8/22/10	8:20
Boat	2010	234	2010082205	-129.29365	53.30005	NA	MI-FE	20		M	MI-RE	MI-RE	1	1	8	22	8/22/10	10:10
Boat	2010	234	2010082207	-129.3121833	53.25303333	NA	TR	50		F	TR	TR	1	1	8	22	8/22/10	11:10
Boat	2010	237	2010082501	-129.1854556	53.07115	NA	BNF	80		JA	BNF	BNF	1	1	8	25	8/25/10	10:20
Boat	2010	237	2010082501	-129.1854556	53.07115	NA	BNF	60		A	BNF	BNF	1	1	8	25	8/25/10	10:20
Boat	2010	237	2010082501	-129.1854556	53.07115	NA	BNF	82		JA	BNF	BNF	1	1	8	25	8/25/10	10:20
Boat	2010	237	2010082502	-129.1923889	53.10054167	NA	TR	86		M	TR	TR	1	1	8	25	8/25/10	12:00
Boat	2010	237	2010082504	-129.1217333	53.1548	NA	TR	25		M			1	0	8	25	8/25/10	13:20
Boat	2010	237	2010082505	-129.1217333	53.1548	NA	ROBUST	186		J	TS X 20+ VERY ACTIVE	TS X 20+ VERY ACTIVE	1	1	8	25	8/25/10	13:30
Boat	2010	237	2010082506	-129.09	53.27385	NA	TR	30		A	TR	TR	1	1	8	25	8/25/10	14:22
Boat	2010	237	2010082506	-129.09	53.27385	NA	TR	167		A	TR	TR	1	1	8	25	8/25/10	14:22
Boat	2010	237	2010082507	-129.0782	53.19753333	NA	TR	119		A	TR	TR	1	1	8	25	8/25/10	15:10
Boat	2010	237	2010082502	-129.0916667	53.19711667	NA	MI-FE	16		M	MI	MI	1	1	8	25	8/25/10	15:21
Boat	2010	239	2010082701	-129.1390611	53.18314444	NA	MI-FE	62		A	MI-FE	MI-FE	1	1	8	27	8/27/10	8:55
Boat	2010	239	2010082701	-129.1390611	53.18314444	NA	MI-FE	57		A	MI-FE	MI-FE	1	1	8	27	8/27/10	8:55
Boat	2010	239	2010082702	-129.1132944	53.18444722	NA	MI-FE-SG	16		M	MI	MI	1	1	8	27	8/27/10	9:30
Boat	2010	240	2010082801	-129.2807	53.07366667	NA	BNF	58		A	BNF	BNF	1	1	8	28	8/28/10	7:00
Boat	2010	240	2010082802	-129.35775	53.13335	NA	TR	96		A	TR	TR	1	1	8	28	8/28/10	8:15
Boat	2010	240	2010082803	-129.3499833	53.15455	NA	RE-TR	133		A	SL TR	SL TR	1	1	8	28	8/28/10	9:15
Boat	2010	240	2010082804	-129.4408	53.261	NA	TR	20		M	TR	TR	1	1	8	28	8/28/10	10:20
Boat	2010	240	2010082805	-129.3583667	53.29776667	NA	TR	50		F	TR-E	TR-E	1	1	8	28	8/28/10	11:10
Boat	2010	240	2010082805	-129.3583667	53.29776667	NA	TR	42		F	TR-E	TR-E	1	1	8	28	8/28/10	11:10
Boat	2010	240	2010082810	-129.0716667	53.23658333	NA	TR	24		A	TR	TR	1	1	8	28	8/28/10	13:20
Boat	2010	240	2010082811	-129.15635	53.15796667	NA	TR	62		A	TR	TR	1	1	8	28	8/28/10	13:45
Boat	2010	240	2010082812	-129.15635	53.15796667	NA	LF	106		A	LF	LF	1	1	8	28	8/28/10	15:00
Boat	2010	240	2010082813	-129.1568	53.14193333	NA	MI-FE	197		A	MI-FE	MI-FE	1	1	8	28	8/28/10	16:00
Boat	2010	240	2010082814	-129.1408833	53.152	NA	MI-FE	16		M	MI	MI	1	1	8	28	8/28/10	16:30
Boat	2010	240	2010082815	-129.12735	53.11018333	NA	MI-FE	373		J	MI-FE	MI-FE	1	1	8	28	8/28/10	17:05
Boat	2010	240	2010082803	-129.1149167	53.10725	NA	MI-FE	133		A	MI-FE	MI-FE	1	1	8	28	8/28/10	17:35
Boat	2010	242	2010083001	-129.1987333	53.0879	NA	TR	197		A	TR	TR	1	1	8	30	8/30/10	7:30
Boat	2010	242	2010083002	-129.2534167	53.0769	NA	TR	16		M	TR	TR	1	1	8	30	8/30/10	7:45
Boat	2010	242	2010083003	-129.18755	53.05916667	NA	TR	14		M	TR	TR	1	1	8	30	8/30/10	9:15
Boat	2010	242	2010083004	-129.1879333	53.05281667	NA	TR	168		A	TR	TR	1	1	8	30	8/30/10	9:30
Boat	2010	242	2010083007	-129.2271333	53.04118333	NA	TR	16		A	TR	TR	1	1	8	30	8/30/10	10:55
Boat	2010	243	2010083101	NA	NA	NA	TR	436		A	TR	TR	0	1	8	31	8/31/10	11:20
Boat	2010	244	2010090101	-129.1087611	53.09535	NA	RE	197		A	RE	RE	1	1	9	1	9/1/10	7:00
Boat	2010	244	2010090102	-129.1028889	53.09619167	NA	TR	62		A	TR	TR	1	1	9	1	9/1/10	7:40
Boat	2010	244	2010090103	-129.1159556	53.09495833	NA	TR	16		M	TR	TR	1	1	9	1	9/1/10	8:00
Boat	2010	245	2010090201	-129.1255833	53.11648333	NA	MI-FE	177		A	MI	MI	1	1	9	2	9/2/10	12:30
Boat	2010	245	2010090201	-129.1255833	53.11648333	NA	MI-FE	20		M	MI	MI	1	1	9	2	9/2/10	12:30
Boat	2010	245	2010090202	-129.0792	53.1359	NA	ROBUST	183		JA	HL/BR 20+	HL/BR 20+	1	1	9	2	9/2/10	13:20
Boat	2010	245	2010090203	-129.0792	53.1359	NA	MI-FE	143		A			1	1	9	2	9/2/10	14:30
Boat	2010	246	2010090301	-129.1394833	53.0913	NA	MI-FE-SG	57		A			1	1	9	3	9/3/10	14:10
Boat	2010	246	2010090301	-129.1456	53.10203333	NA	MI-FE-SG	14		M			1	1	9	3	9/3/10	14:10
Boat	2010	246	2010090302	-129.1123833	53.1026	NA	MI-FE-SG	20		M			1	1	9	3	9/3/10	14:45
Boat	2010	246	2010090303	-129.1174667	53.09985	NA	MI-FE	79		A			1	1	9	3	9/3/10	15:00
Boat	2010	246	2010090304	-129.1148667	53.10005	NA	MI-FE	436		A			1	1	9	3	9/3/10	16:15
Boat	2010	247	2010090401	-129.1786833	53.09071667	NA	RE-TR-SG	20		M	TR	TR	1	1	9	4	9/4/10	7:00
Boat	2010	247	2010090402	-129.1422333	53.39616667	NA	RE-TR-SG	44		M	TR	TR	1	1	9	4	9/4/10	9:10
Boat	2010	247	2010090402	-129.1422333	53.39616667	NA	RE-TR-SG	133		A	?ESCORT	?ESCORT	1	1	9	4	9/4/10	9:10
Boat	2010	247	2010090403	-129.0726167	53.43398333	NA	BNF	60		NA	BNF	BNF	1	1	9	4	9/4/10	10:00
Boat	2010	247	2010090403	-129.0726167	53.43398333	NA	BNF	82		NA	BNF	BNF	1	1	9	4	9/4/10	10:00
Boat	2010	247	2010090404	-129.1470667	53.37888333	NA	MI-FE-SG	122		F	MI-SOC	MI-SOC	1	1	9	4	9/4/10	10:20
Boat	2010	247	2010090404	-129.1470667	53.37888333	NA	MI-FE-SG	147		F	MI-SOC	MI-SOC	1	1	9	4	9/4/10	10:20
Boat	2010	247	2010090404	-129.1470667	53.37888333	NA	MI-FE-SG	108		A	MI-SOC	MI-SOC	1	1	9	4	9/4/10	10:20
Boat	2010	247	2010090404	-129.1470667	53.37888333	NA	MI-FE-SG	124		A	MI-SOC	MI-SOC	1	1	9	4	9/4/10	10:20
Boat	2010	247	2010090405	-129.1422333	53.42061667	NA	MI-FE	121		A	MI-FE	MI-FE	1	1	9	4	9/4/10	11:00
Boat	2010	247	2010090406	-129.1422333	53.42061667	NA	MI-FE	189		A	MI-FE	MI-FE	1	1	9	4	9/4/10	11:10
Boat	2010	247	2010090406	-129.1422333	53.42061667	NA	MI-FE	167		A	MI-FE	MI-FE	1	1	9	4	9/4/10	11:10
Boat	2010	247	2010090407	-129.3470667	53.20958333	NA	ROBUST	199		A	TS 20+	TS 20+	1	1	9	4	9/4/10	12:00
Boat	2010	247	2010090408	-129.3665	53.13095	NA	TR	197		A	TR	TR	1	1	9	4	9/4/10	12:40
Boat	2010	247	2010090409	-129.3778	53.08685	NA	MI-FE	165		M	MI-FE	MI-FE	1	1	9	4	9/4/10	13:00
Boat	2010	247	2010090410	-128.3552333	53.07641667	NA	MI-FE	20		M	MI-FE	MI-FE	1	1	9	4	9/4/10	13:20
Boat	2010	247	2010090410	-128.3552333	53.07641667	NA	MI-FE	168		A	MI-FE	MI-FE	1	1	9	4	9/4/10	13:20
Boat	2010	247	2010090411	-128.3552333	53.07641667	NA	MI-FE	50		F	MI-FE	MI-FE	1	1	9	4	9/4/10	13:50
Boat	2010	247	2010090412	-129.1757667	53.08188333	NA	MI-FE	14		M	MI-FE	MI-FE	1	1	9	4	9/4/10	14:00
Boat	2010	250	2010090701	-129.198325	53.10006111	NA	MI-FE	326		M	MI-FE	MI-FE	1	1	9	7	9/7/10	10:00
Boat	2010	250	2010090701	-129.198325	53.10006111	NA	MI-FE	434		JA	MI-FE	MI-FE	1	1	9	7	9/7/10	10:00
Boat	2010	251	2010090801	-129.2249139	53.03507778	NA	MI-FE	340		A	MI-FE	MI-FE	1	1	9	8	9/8/10	9:30
Boat	2010	251	2010090801	-129.2249139	53.03507778	NA	MI-FE	438		A	MI-FE	MI-FE	1	1	9	8	9/8/10	9:30
Boat	2010	251	2010090803	-129.1851778	53.09818333	NA	MI-FE	132		A	MI-FE	MI-FE	1	1	9	8	9/8/10	15:00
Boat	2010	253	2010091001	-129.09825	53.08920833	NA	MI-FE	437		A	MI-FE	MI-FE	1	1	9	10	9/10/10	14:45
Boat	2010	253	2010091002	-129.09825	53.08920833	NA	MI-FE	116		A	MI-FE	MI-FE	1	1	9	10	9/10/10	15:00
Boat	2010	255	2010091201	-129.1799194	53.05038889	NA	MI-FE	14		M	MI-FE	MI-FE	1	1	9	12	9/12/10	7:14
Boat	2010	255	2010091202	-129.1799194	53.05038889	NA	MI-FE	9		F	MI-FE	MI-FE	1	1	9	12	9/12/10	8:00
Boat	2010	255	2010091202	-129.1799194	53.05038889	NA	MI-FE	11		A	MI-FE	MI-FE	1	1	9	12	9/12/10	8:00
Boat	2010	256	2010091302	-129.1845083	53.09701111	NA	KR	327		J	KELP ROLL FRNT LAB	KELP ROLL FRNT LAB	1	1	9	13	9/13/10	12:30
Boat	2010	256	2010091302	-129.1845083	53.09701111	NA	TR	50		F	TR-E	TR-E	1	1	9	13	9/13/10	12:30
Boat	2010	256	2010091302	-129.1845083	53.09701111	NA	TR	108		A	TR-E	TR-E	1	1	9	13	9/13/10	12:30
Boat	2010	258	2010091501	-129.1558528	53.08802222	NA	MI-FE	14		M	MI	MI	1	1	9	15	9/15/10	8:50
Boat	2010	258	2010091502	-129.1783667	53.09123333	NA	MI-FE	77		A			1	1	9	15	9/15/10	9:05
Boat	2010	258	2010091502	-129.1783667	53.09123333	NA	MI-FE	77		A			1	1	9	15	9/15/10	9:05
Boat	2010	258	2010091502	-129.1783667	53.09123333	NA	MI-FE	77		A			1	1	9	15	9/15/10	9:05
Boat	2010	258	2010091502	-129.1783667	53.09123333	NA	MI-FE	340		CJ	MI	MI	1	1	9	15	9/15/10	9:10
Boat	2010	258	2010091501	-129.1244333	53.14301667	NA	MI-FE	14		M	MI	MI	1	1	9	15	9/15/10	9:30
Boat	2010	258	2010091503	-129.1633167	53.08935	NA	MI-FE	25		M	MI	MI	1	0	9	15	9/15/10	10:15
Boat	2010	258	2010091504	-129.1692167	53.07873333	NA	MI-FE	56		F	MI-FE	MI-FE	1	1	9	15	9/15/10	12:45
Boat	2010	259	2010091602	-129.1717833	53.38615	NA	SG	50		A	MI	MI	1	1	9	16	9/16/10	9:00
Boat	2010	259	2010091602	-129.1717833	53.38615	NA	SG	59		A	Court Ship	Court Ship	1	1	9	16	9/16/10	9:00
Boat	2010	259	2010091604	-129.0960667	53.4431	NA	SG	18		NA	Tonal Blows	Tonal Blows	1	1	9	16	9/16/10	10:45
Boat	2010	259	2010091604	-129.0960667	53.4431	NA	SG	103		NA	TB	TB	1	1	9	16	9/16/10	10:45
Boat	2010	259	2010091606	-129.0788833	53.48528333	NA	SG	183		NA	SG	SG	1	1	9	16	9/16/10	11:20
Boat	2010	259	2010091606	-128.8900667	53.3907	NA	SG	131		A	SG	SG	1	1	9	16	9/16/10	13:00
Boat	2010	259	2010091606	-128.8900667	53.3907	NA	SG	138		A	SG	SG	1	1	9	16	9/16/10	13:00
Boat	2010	259	2010091607	-128.9015	53.37111667	NA	MI-FE	106		A	MI-FE	MI-FE	1	1	9	16	9/16/10	17:00
Boat	2010	259	2010091607	-128.9015	53.37111667	NA	MI-FE	60		NA	MI-FE	MI-FE	1	1	9	16	9/16/10	17:00
Boat	2010	259	2010091608	NA	53.19693333	NA	MI-FE	26		A	MI-FE	MI-FE	0	1	9	16	9/16/10	18:00
Boat	2010	259	2010091608	NA	53.19693333	NA	MI-FE	168		A	MI-FE	MI-FE	0	1	9	16	9/16/10	18:00
Boat	2010	259	2010091608	NA	53.19693333	NA	MI-FE	124		A	MI-FE	MI-FE	0	1	9	16	9/16/10	18:00
Boat	2010	259	2010091608	NA	53.19693333	NA	MI-FE	25		M	MI-FE	MI-FE	0	0	9	16	9/16/10	18:00
Boat	2010	259	2010091609	-129.15485	53.20058333	NA	MI-FE	129		A	MI-FE	MI-FE	1	1	9	16	9/16/10	19:10
Boat	2010	262	2010091901	-129.2418667	53.07816667	NA	TR	341		A	TR-S	TR-S	1	1	9	19	9/19/10	7:30
Boat	2010	262	2010091901	-129.2418667	53.07816667	NA	TR	149		A			1	1	9	19	9/19/10	7:30
Boat	2010	262	2010091902	-129.18625	53.90606667	NA	TR	131		A	TR-S	TR-S	1	1	9	19	9/19/10	8:10
Boat	2010	262	2010091902	-129.18625	53.90606667	NA	TR	58		A	TR-S	TR-S	1	1	9	19	9/19/10	8:10
Boat	2010	262	2010091903	-129.2345667	53.05663333	NA	TR	189		A	TR-S	TR-S	1	1	9	19	9/19/10	8:35
Boat	2010	262	2010091905	-129.19455	53.07045	NA	MI-FE	56		M	MI	MI	1	1	9	19	9/19/10	10:10
Boat	2010	262	2010091906	-129.1308833	53.1011	NA	TR	149		A	TR	TR	1	1	9	19	9/19/10	10:35
Boat	2010	262	2010091905	-129.1992167	53.0618	NA	SG	146		M	SG PLAY	SG PLAY	1	1	9	19	9/19/10	11:00
Boat	2010	262	2010091905	-129.1992167	53.0618	NA	SG	200		A	SG PLAY	SG PLAY	1	1	9	19	9/19/10	11:00
Boat	2010	262	2010091908	-129.2033333	53.08523333	NA	TR	81		A	TRE	TRE	1	1	9	19	9/19/10	12:40
Boat	2010	262	2010091908	-129.2033333	53.08523333	NA	TR	62		A	TRE	TRE	1	1	9	19	9/19/10	12:40
Boat	2010	262	2010091909	-129.2398	53.06606667	NA	TR	131		A	TRS	TRS	1	1	9	19	9/19/10	13:10
Boat	2010	263	2010092001	-129.3619278	53.19673611	NA	TR	148		A	TR	TR	1	1	9	20	9/20/10	10:30
Boat	2010	263	2010092002	-129.359925	53.21887778	NA	TR	118		A	TR	TR	1	1	9	20	9/20/10	10:50
Boat	2010	263	2010092003	-129.359925	53.21887778	NA	TR	124		A	TR	TR	1	1	9	20	9/20/10	14:00
Boat	2010	263	2010092003	-129.359925	53.21887778	NA	TR	168		A	TR	TR	1	1	9	20	9/20/10	14:00
Boat	2010	263	2010092004	-129.3997972	53.28116944	NA	TR	58		F	TR	TR	1	1	9	20	9/20/10	14:30
Boat	2010	263	2010092004	-129.3997972	53.28116944	NA	TR	62		A	TR	TR	1	1	9	20	9/20/10	14:30
Boat	2010	263	2010092005	-129.4844722	53.20207222	NA	TR	340		J	TR	TR	1	1	9	20	9/20/10	15:00
Boat	2010	263	2010092001	-129.4194583	53.198075	NA	TR	148		A	TR	TR	1	1	9	20	9/20/10	15:30
Boat	2010	273	2010093002	-129.26755	53.07564444	NA		434		JA			1	1	9	30	9/30/10	10:10
Boat	2011	111	2011042101	-129.199525	53.10136389	NA	MI-FE	208		A	MI	MI	1	1	4	21	4/21/11	9:00
Boat	2011	116	2011042601	-129.1837056	53.09853056	NA	MI-FE	221		A	MI	MI	1	1	4	26	4/26/11	17:10
Boat	2011	126	2011050601	-129.186275	53.09363889	NA	MI-FE	42		F	MI	MI	1	1	5	6	5/6/11	10:30
Boat	2011	134	2011051401	-129.1935417	53.09724444	NA	MI-FE	350		CJ	MI	MI	1	1	5	14	5/14/11	15:10
Boat	2011	167	2011061601	-129.1845667	53.09930556	NA	MI-FE	339		A	MI	MI	1	1	6	16	6/16/11	16:00
Boat	2011	167	2011061601	-129.1798861	53.09879444	NA	MI-FE	345		A	MI	MI	1	1	6	16	6/16/11	16:00
Boat	2011	168	2011061701	-129.1910083	53.10368889	NA	MI-FE	28		A	MI	MI	1	1	6	17	6/17/11	11:00
Boat	2011	177	2011062601	NA	NA	NA	MI-FE	50		MC	MI	MI	0	1	6	26	6/26/11	7:22
Boat	2011	177	2011062602	NA	NA	NA	MI-FE	339		JA	MI	MI	0	1	6	26	6/26/11	7:46
Boat	2011	177	2011062603	NA	NA	NA	MI-FE	70		JA	LD/FE	LD/FE	0	1	6	26	6/26/11	8:04
Boat	2011	177	2011062604	NA	NA	NA	MI-FE	147		MC	MI	MI	0	1	6	26	6/26/11	8:19
Boat	2011	177	2011062605	-129.3315667	53.07853333	NA	RE	336		NA	RE	RE	1	1	6	26	6/26/11	11:33
Boat	2011	188	2011070702	-129.15325	53.34376667	NA	BNF	60		NA	BNF	BNF	1	1	7	7	7/7/11	12:45
Boat	2011	188	2011070702	-129.15325	53.34376667	NA	BNF	81		NA	BNF	BNF	1	1	7	7	7/7/11	12:45
Boat	2011	192	2011071101	-129.20635	NA	NA	RE-TR	106		A	RE-TR	RE-TR	0	1	7	11	7/11/11	9:17
Boat	2011	192	2011071101	-129.20635	NA	NA	RE-TR	81		A	RE-TR	RE-TR	0	1	7	11	7/11/11	9:17
Boat	2011	192	2011071102	-129.20785	53.07675	NA	BNF	93		A	BNF	BNF	1	1	7	11	7/11/11	9:55
Boat	2011	192	2011071102	-129.20785	53.07675	NA	BNF	133		A	BNF	BNF	1	1	7	11	7/11/11	9:55
Boat	2011	192	2011071103	-129.2075167	53.07906667	NA	MI-FE	340		J	MI	MI	1	1	7	11	7/11/11	10:20
Boat	2011	192	2011071104	-129.2186167	53.0731	NA	BNF	83		A	BNF	BNF	1	1	7	11	7/11/11	11:02
Boat	2011	192	2011071104	-129.2186167	53.0731	NA	BNF	57		A	BNF	BNF	1	1	7	11	7/11/11	11:02
Boat	2011	192	2011071104	-129.2186167	53.0731	NA	BNF	133		A	BNF	BNF	1	1	7	11	7/11/11	11:02
Boat	2011	193	2011071201	-129.16625	53.09333333	NA	RE-TR	60		A	RE-TR	RE-TR	1	1	7	12	7/12/11	8:35
Boat	2011	193	2011071201	-129.16625	53.09333333	NA	RE-TR	62		A	RE-TR	RE-TR	1	1	7	12	7/12/11	8:35
Boat	2011	193	2011071202	NA	53.08806667	NA	TR	74		A	TR	TR	0	1	7	12	7/12/11	9:45
Boat	2011	193	2011071202	NA	53.08806667	NA	TR	133		A	TR	TR	0	1	7	12	7/12/11	9:45
Boat	2011	193	2011071203	-129.1941	53.06703333	NA	BNF	93		A	BNF	BNF	1	1	7	12	7/12/11	10:11
Boat	2011	193	2011071203	-129.1941	53.06703333	NA	BNF	74		A	BNF	BNF	1	1	7	12	7/12/11	10:11
Boat	2011	193	2011071203	-129.1941	53.06703333	NA	BNF	60		A	BNF	BNF	1	1	7	12	7/12/11	10:11
Boat	2011	193	2011071203	-129.1941	53.06703333	NA	BNF	83		A	BNF	BNF	1	1	7	12	7/12/11	10:11
Boat	2011	193	2011071206	-129.2460167	53.06108333	NA	TR	166		F	TR	TR	1	1	7	12	7/12/11	11:42
Boat	2011	193	2011071206	-129.2460167	53.06108333	NA	TR	119		A	TR	TR	1	1	7	12	7/12/11	11:42
Boat	2011	193	2011071204	-129.1977833	53.04921667	NA	BNF	434		J	BNF	BNF	1	1	7	12	7/12/11	12:19
Boat	2011	193	2011071204	-129.1876	53.06578333	NA	BNF	93		A	BNF	BNF	1	1	7	12	7/12/11	12:30
Boat	2011	193	2011071204	-129.1876	53.06578333	NA	BNF	74		A	BNF	BNF	1	1	7	12	7/12/11	12:30
Boat	2011	193	2011071204	-129.1876	53.06578333	NA	BNF	57		A	BNF	BNF	1	1	7	12	7/12/11	12:30
Boat	2011	193	2011071204	-129.1876	53.06578333	NA	BNF	74		A	BNF	BNF	1	1	7	12	7/12/11	12:30
Boat	2011	193	2011071204	-129.1876	53.06578333	NA	BNF	133		A	BNF	BNF	1	1	7	12	7/12/11	12:30
Boat	2011	202	2011072102	-129.1973	53.03731667	NA	BNF	440		J	BNF-J	BNF-J	1	1	7	21	7/21/11	8:25
Boat	2011	202	2011072102	-129.2007667	52.92771667	NA	BNF	104		A	BNF	BNF	1	1	7	21	7/21/11	9:25
Boat	2011	202	2011072102	-129.2007667	52.92771667	NA	BNF	16		F	BNF	BNF	1	1	7	21	7/21/11	9:25
Boat	2011	202	2011072102	-129.2007667	52.92771667	NA	BNF	83		A	BNF	BNF	1	1	7	21	7/21/11	9:25
Boat	2011	202	2011072102	-129.2007667	52.92771667	NA	BNF	74		A	BNF	BNF	1	1	7	21	7/21/11	9:25
Boat	2011	202	2011072103	-129.2640667	52.9513	NA	TR	81		A	TR	TR	1	1	7	21	7/21/11	10:30
Boat	2011	202	2011072105	-129.3392167	53.09216667	NA	RE	207		A	RE	RE	1	1	7	21	7/21/11	12:43
Boat	2011	202	2011072105	-129.3392167	53.09216667	NA	TR	207		A	TR	TR	1	1	7	21	7/21/11	12:43
Boat	2011	202	2011072105	-129.3392167	53.09216667	NA	TR	351		A	TR	TR	1	1	7	21	7/21/11	12:43
Boat	2011	202	2011072106	-129.2012667	53.09656667	NA	FL	130		A	FL	FL	1	1	7	21	7/21/11	14:27
Boat	2011	202	2011072107	-129.1218	53.1019	NA	MI-FE	441		A	MI	MI	1	1	7	21	7/21/11	16:02
Boat	2011	202	2011072108	-129.1140333	53.11	NA	MI-FE	131		A	MI	MI	1	1	7	21	7/21/11	16:24
Boat	2011	202	2011072109	-129.09525	53.14175	NA	MI-FE	347		A	MI	MI	1	1	7	21	7/21/11	16:38
Boat	2011	203	2011072202	-129.1687333	53.07383333	NA	MI-FE	363		J	MI	MI	1	1	7	22	7/22/11	11:20
Boat	2011	203	2011072203	-129.1896556	53.10110278	NA	MI-FE	441		JA	MI	MI	1	1	7	22	7/22/11	11:55
Boat	2011	206	2011072501	-129.1892	53.0833	NA	MI-FE	132		A	MI	MI	1	1	7	25	7/25/11	8:20
Boat	2011	206	2011072502	-129.3009	NA	NA	MI-FE	119		A	MI	MI	0	1	7	25	7/25/11	16:02
Boat	2011	217	2011080501	-129.1993167	53.09003333	NA	MI-FE	45		F	MI	MI	1	1	8	5	8/5/11	13:30
Boat	2011	218	2011080602	-129.2217333	53.09555	NA	RE	78		F	RE	RE	1	1	8	6	8/6/11	12:25
Boat	2011	218	2011080603	-129.2601167	53.06206667	NA	MI-FE	157		F	D NO TR	D NO TR	1	1	8	6	8/6/11	13:45
Boat	2011	218	2011080603	-129.2601167	53.06206667	NA	MI-FE	351		A	D NO TR	D NO TR	1	1	8	6	8/6/11	13:45
Boat	2011	219	2011080701	-129.2715833	NA	NA	BNF	16		F	BNF	BNF	0	1	8	7	8/7/11	12:30
Boat	2011	219	2011080701	-129.2715833	NA	NA	BNF	44		A	BNF	BNF	0	1	8	7	8/7/11	12:30
Boat	2011	219	2011080701	-129.2715833	NA	NA	BNF	42		F	BNF	BNF	0	1	8	7	8/7/11	12:30
Boat	2011	219	2011080701	-129.2715833	NA	NA	BNF	103		A	BNF	BNF	0	1	8	7	8/7/11	12:30
Boat	2011	219	2011080701	-129.2715833	NA	NA	BNF	95		A	BNF	BNF	0	1	8	7	8/7/11	12:30
Boat	2011	219	2011080701	-129.2715833	NA	NA	BNF	118		A	BNF	BNF	0	1	8	7	8/7/11	12:30
Boat	2011	219	2011080701	-129.2715833	NA	NA	BNF	83		A	BNF	BNF	0	1	8	7	8/7/11	12:30
Boat	2011	219	2011080701	-129.2715833	NA	NA	BNF	104		A	BNF	BNF	0	1	8	7	8/7/11	12:30
Boat	2011	219	2011080701	-129.2715833	NA	NA	BNF	133		A	BNF	BNF	0	1	8	7	8/7/11	12:30
Boat	2011	219	2011080701	-129.2715833	NA	NA	BNF	202		A	BNF	BNF	0	1	8	7	8/7/11	12:30
Boat	2011	219	2011080701	-129.2715833	NA	NA	BNF	348		A	BNF	BNF	0	1	8	7	8/7/11	12:30
Boat	2011	219	2011080701	-129.2715833	NA	NA	BNF	96		A	BNF	BNF	0	1	8	7	8/7/11	12:30
Boat	2011	219	2011080702	-129.40925	53.12049444	NA	TR	349		A	TR	TR	1	1	8	7	8/7/11	15:50
Boat	2011	219	2011080702	-129.40925	53.12049444	NA	TR	74		A	TR	TR	1	1	8	7	8/7/11	15:50
Boat	2011	222	2011081001	-129.31875	52.84803333	NA	BNF	104		A	BNF	BNF	1	1	8	10	8/10/11	10:30
Boat	2011	222	2011081001	-129.31875	52.84803333	NA	BNF	42		F	BNF	BNF	1	1	8	10	8/10/11	10:30
Boat	2011	222	2011081001	-129.31875	52.84803333	NA	BNF	16		F	BNF	BNF	1	1	8	10	8/10/11	10:30
Boat	2011	222	2011081001	-129.31875	52.84803333	NA	BNF	103		A	BNF	BNF	1	1	8	10	8/10/11	10:30
Boat	2011	222	2011081001	-129.31875	52.84803333	NA	BNF	118		A	BNF	BNF	1	1	8	10	8/10/11	10:30
Boat	2011	222	2011081002	-129.64365	52.84931667	NA	BNF	83		A	BNF	BNF	1	1	8	10	8/10/11	14:00
Boat	2011	222	2011081002	-129.64365	52.84931667	NA	BNF	133		A	BNF	BNF	1	1	8	10	8/10/11	14:00
Boat	2011	222	2011081002	-129.64365	52.84931667	NA	BNF	57		A	BNF	BNF	1	1	8	10	8/10/11	14:00
Boat	2011	222	2011081002	-129.64365	52.84931667	NA	BNF	177		A	BNF	BNF	1	1	8	10	8/10/11	14:00
Boat	2011	229	2011081701	-129.263	53.07785	NA	TR	129		A	TR E	TR E	1	1	8	17	8/17/11	9:52
Boat	2011	229	2011081703	-129.3031167	52.948	NA	BNF	74		A	BNF	BNF	1	1	8	17	8/17/11	12:12
Boat	2011	229	2011081703	-129.3031167	52.948	NA	BNF	115		A	BNF	BNF	1	1	8	17	8/17/11	12:12
Boat	2011	229	2011081703	-129.3031167	52.948	NA	BNF	104		A	BNF	BNF	1	1	8	17	8/17/11	12:12
Boat	2011	229	2011081703	-129.3031167	52.948	NA	BNF	103		A	BNF	BNF	1	1	8	17	8/17/11	12:12
Boat	2011	229	2011081703	-129.3031167	52.948	NA	BNF	16		A	BNF	BNF	1	1	8	17	8/17/11	12:12
Boat	2011	229	2011081703	-129.3031167	52.948	NA	BNF	133		A	BNF	BNF	1	1	8	17	8/17/11	12:12
Boat	2011	220	2011080801	-129.1717	53.09198333	NA	RE-TR	434		JA	re-tr-s	re-tr-s	1	1	8	8	8/8/11	8:15
Boat	2011	220	2011080801	-129.2264667	53.04945	NA	ROBUST	28		NA	ROBUST	ROBUST	1	1	8	8	8/8/11	9:05
Boat	2011	220	2011080802	-129.3393389	53.11204444	NA	BNF	96		A	BNF	BNF	1	1	8	8	8/8/11	13:00
Boat	2011	220	2011080802	-129.3393389	53.11204444	NA	BNF	103		A	BNF	BNF	1	1	8	8	8/8/11	13:00
Boat	2011	236	2011082401	-129.3630667	53.15805	NA	RE-TR	37		M	TR SL	TR SL	1	0	8	24	8/24/11	14:59
Boat	2011	236	2011082403	-129.44775	53.27811667	NA	MI-FE	202		NA	MI	MI	1	1	8	24	8/24/11	16:52
Boat	2011	236	2011082404	-129.3630667	53.28913333	NA	TR	119		NA	TR	TR	1	1	8	24	8/24/11	17:21
Boat	2011	236	2011082405	-129.3294944	53.10730556	NA	MI-FE	104		NA	MI	MI	1	1	8	24	8/24/11	18:00
Boat	2011	236	2011082405	-129.3294944	53.10730556	NA	MI-FE	16		NA	MI	MI	1	1	8	24	8/24/11	18:00
Boat	2011	236	2011082406	-129.2854917	53.07210833	NA	MI-FE	61		NA	MI	MI	1	1	8	24	8/24/11	18:40
Boat	2011	237	2011082501	-129.1845833	53.06333333	NA	RE-TR	80		NA	RE-TR-W	RE-TR-W	1	1	8	25	8/25/11	7:05
Boat	2011	237	2011082501	-129.2270833	53.04181667	NA	RE-TR	82		NA	RE-TR-W	RE-TR-W	1	1	8	25	8/25/11	7:05
Boat	2011	237	2011082502	-129.2270833	NA	NA	MI-FE	147		NA	MI-FE	MI-FE	0	1	8	25	8/25/11	8:00
Boat	2011	237	2011082501	-129.1862667	53.27138889	NA	RE-TR	82		NA	RE-TR	RE-TR	1	1	8	25	8/25/11	9:17
Boat	2011	237	2011082501	-129.1862667	53.27138889	NA	RE-TR	80		NA	RE-TR	RE-TR	1	1	8	25	8/25/11	9:17
Boat	2011	237	2011082503	NA	53.10948333	NA	BNF	95		NA	BNF	BNF	0	1	8	25	8/25/11	10:00
Boat	2011	237	2011082503	NA	53.10948333	NA	BNF	16		NA	BNF	BNF	0	1	8	25	8/25/11	10:00
Boat	2011	237	2011082503	NA	53.10948333	NA	BNF	351		NA	BNF	BNF	0	1	8	25	8/25/11	10:00
Boat	2011	237	2011082503	NA	53.10948333	NA	BNF	104		NA	BNF	BNF	0	1	8	25	8/25/11	10:00
Boat	2011	237	2011082503	NA	53.10948333	NA	BNF	168		NA	BNF	BNF	0	1	8	25	8/25/11	10:00
Boat	2011	237	2011082503	NA	53.10948333	NA	BNF	177		NA	BNF	BNF	0	1	8	25	8/25/11	10:00
Boat	2011	237	2011082503	NA	53.10948333	NA	BNF	42		NA	BNF	BNF	0	1	8	25	8/25/11	10:00
Boat	2011	237	2011082503	NA	53.10948333	NA	BNF	57		NA	BNF	BNF	0	1	8	25	8/25/11	10:00
Boat	2011	238	2011082601	-129.3258167	53.11075	NA	BNF	351		A	BNF	BNF	1	1	8	26	8/26/11	12:05
Boat	2011	238	2011082601	-129.3258167	53.11075	NA	BNF	74		A	BNF	BNF	1	1	8	26	8/26/11	12:05
Boat	2011	238	2011082603	-129.2267	53.09026667	NA	TR	443		A	TR	TR	1	1	8	26	8/26/11	15:45
Boat	2011	238	2011082604	-129.2125167	53.09698333	NA	MI-FE	434		JA	MI	MI	1	1	8	26	8/26/11	16:00
Boat	2011	238	2011082605	-129.1941	53.10395	NA	MI-FE	122		M	MI	MI	1	1	8	26	8/26/11	16:00
Boat	2011	238	2011082607	-129.2326333	53.08635	NA	TR	195		A	TR-W	TR-W	1	1	8	26	8/26/11	17:10
Boat	2011	238	2011082608	-129.2326333	53.08635	NA	MI-FE	361		J	MI	MI	1	1	8	26	8/26/11	17:30
Boat	2011	238	2011082609	-129.2326333	53.08635	NA	TR	124		A	TR-S	TR-S	1	1	8	26	8/26/11	17:50
Boat	2011	242	2011083002	-129.3075667	53.09103333	NA	BNF	96		A	BNF	BNF	1	1	8	30	8/30/11	13:07
Boat	2011	242	2011083002	-129.3075667	53.09103333	NA	BNF	103		A	BNF	BNF	1	1	8	30	8/30/11	13:07
Boat	2011	242	2011083002	-129.3075667	53.09103333	NA	BNF	57		A	BNF	BNF	1	1	8	30	8/30/11	13:07
Boat	2011	242	2011083002	-129.3075667	53.09103333	NA	BNF	42		F	BNF	BNF	1	1	8	30	8/30/11	13:07
Boat	2011	242	2011083002	-129.3075667	53.09103333	NA	BNF	80		A	BNF	BNF	1	1	8	30	8/30/11	13:07
Boat	2011	242	2011083002	-129.3075667	53.09103333	NA	BNF	118		A	BNF	BNF	1	1	8	30	8/30/11	13:07
Boat	2011	242	2011083002	-129.3075667	53.09103333	NA	BNF	180		A	BNF	BNF	1	1	8	30	8/30/11	13:07
Boat	2011	242	2011083002	-129.3075667	53.09103333	NA	BNF	95		A	BNF	BNF	1	1	8	30	8/30/11	13:07
Boat	2011	242	2011083003	-129.1343833	53.10846667	NA	TR	397		J	TR-SE	TR-SE	1	1	8	30	8/30/11	16:06
Boat	2011	242	2011083005	-129.1309333	53.12015	NA	RE-TR	122		M	Re-TR	Re-TR	1	1	8	30	8/30/11	16:59
Boat	2011	242	2011083006	-129.1399	53.13253333	NA	SG	50		M	MI/PLAY	MI/PLAY	1	1	8	30	8/30/11	16:21
Boat	2011	244	2011090101	-129.13845	53.11696667	NA	SG	50		M	RE PG	RE PG	1	1	9	1	9/1/11	12:59
Boat	2011	244	2011090102	-129.1338	53.13661667	NA	MI-FE	207		A	LD NO TR	LD NO TR	1	1	9	1	9/1/11	13:10
Boat	2011	244	2011090104	NA	53.14348333	NA	MI-FE	339		A	LD NO TR	LD NO TR	0	1	9	1	9/1/11	14:00
Boat	2011	244	2011090105	NA	53.14348333	NA	MI-FE	153		A	LD NO TR	LD NO TR	0	1	9	1	9/1/11	14:15
Boat	2011	244	2011090107	-129.1568333	NA	NA	MI-FE	167		A	LD NO TR	LD NO TR	0	1	9	1	9/1/11	14:35
Boat	2011	245	2011090201	-129.1967167	53.08228333	NA	LF	108		A	LF	LF	1	1	9	2	9/2/11	8:15
Boat	2011	245	2011090203	-129.2397333	53.0611	NA	LF	103		A	LF	LF	1	1	9	2	9/2/11	9:00
Boat	2011	245	2011090203	-129.2397333	53.0611	NA	LF	140		A	LF	LF	1	1	9	2	9/2/11	9:00
Boat	2011	245	2011090203	-129.2397333	53.0611	NA	LF	180		A	LF	LF	1	1	9	2	9/2/11	9:00
Boat	2011	245	2011090203	-129.2397333	53.0611	NA	LF	96		A	LF	LF	1	1	9	2	9/2/11	9:00
Boat	2011	245	2011090207	-129.2883	53.30001667	NA	MI-FE	440		A	MI-FE	MI-FE	1	1	9	2	9/2/11	13:00
Boat	2011	245	2011090207	-129.2867	53.30356667	NA	MI-FE	355		A	TF	TF	1	1	9	2	9/2/11	13:00
Boat	2011	245	2011090208	-129.2888333	53.2982	NA	SG WITH BOAT	186		J	ACT W/BOAT	ACT W/BOAT	1	1	9	2	9/2/11	13:05
Boat	2011	245	2011090209	-129.02135	53.29186667	NA	TR	209		A	TR	TR	1	1	9	2	9/2/11	13:30
Boat	2011	245	2011090210	-129.2779833	53.28806667	NA	RE-TR	37		M			1	1	9	2	9/2/11	13:45
Boat	2011	245	2011090211	-129.1968	53.31466667	NA	RE-TR	45		F	TR RE S	TR RE S	1	1	9	2	9/2/11	15:00
Boat	2011	245	2011090212	-129.1644667	53.1962	NA	TR	210		J	TR	TR	1	0	9	2	9/2/11	16:40
Boat	2011	245	2011090212	-129.1644667	53.1962	NA	TR	25		NA	TR	TR	1	1	9	2	9/2/11	16:40
Boat	2011	245	2011090214	-129.1603	53.15616667	NA	MI-FE	207		NA	MI-FE	MI-FE	1	1	9	2	9/2/11	17:15
Boat	2011	245	2011090215	-129.1620167	53.14898333	NA	MI-FE	62		NA	MI-FE	MI-FE	1	1	9	2	9/2/11	17:15
Boat	2011	245	2011090216	-129.1614	53.1501	NA	MI-FE	140		NA	MI-FE	MI-FE	1	1	9	2	9/2/11	17:15
Boat	2011	245	2011090216	-129.1614	53.1501	NA	MI-FE	212		NA	MI-FE	MI-FE	1	1	9	2	9/2/11	17:15
Boat	2011	245	2011090217	-129.1542333	53.13958333	NA	MI-FE	211		CJ	MI-FE	MI-FE	1	1	9	2	9/2/11	17:15
Boat	2011	245	2011090218	-129.1342	53.11538333	NA	MI-FE	213		J	MI-FE	MI-FE	1	1	9	2	9/2/11	19:11
Boat	2011	245	2011090219	-129.1338333	53.111	NA	MI-FE	60		A	MI-FE	MI-FE	1	1	9	2	9/2/11	19:17
Boat	2011	245	2011090219	-129.1338333	53.111	NA	MI-FE	74		A	MI-FE	MI-FE	1	1	9	2	9/2/11	19:17
Boat	2011	246	2011090301	-129.1101333	53.11338333	NA	TR	58		F	TR-N	TR-N	1	1	9	3	9/3/11	9:43
Boat	2011	246	2011090301	-129.11595	53.11655	NA	TR	124		A	TR-N	TR-N	1	1	9	3	9/3/11	9:43
Boat	2011	246	2011090302	-129.0906667	53.0561	NA	RE-TR	45		F	SLOW TRAVEL	SLOW TRAVEL	1	1	9	3	9/3/11	10:10
Boat	2011	246	2011090303	-129.0914333	53.13476667	NA	TR	29		M			1	1	9	3	9/3/11	11:00
Boat	2011	246	2011090305	-129.2986056	53.09367222	NA	TR	202		A			1	1	9	3	9/3/11	15:00
Boat	2011	250	2011090701	-129.3483139	53.122775	NA	BNF	104		A	BNF	BNF	1	1	9	7	9/7/11	17:30
Boat	2011	250	2011090701	-129.3483139	53.122775	NA	BNF	133		A	BNF	BNF	1	1	9	7	9/7/11	17:30
Boat	2011	250	2011090701	-129.3483139	53.122775	NA	BNF	95		A	BNF	BNF	1	1	9	7	9/7/11	17:30
Boat	2011	250	2011090701	-129.3483139	53.122775	NA	BNF	180		A	BNF	BNF	1	1	9	7	9/7/11	17:30
Boat	2011	250	2011090701	-129.3483139	53.122775	NA	BNF	96		A	BNF	BNF	1	1	9	7	9/7/11	17:30
Boat	2011	250	2011090701	-129.3483139	53.122775	NA	BNF	118		A	BNF	BNF	1	1	9	7	9/7/11	17:30
Boat	2011	250	2011090701	-129.3483139	53.122775	NA	BNF	16		F	BNF	BNF	1	1	9	7	9/7/11	17:30
Boat	2011	250	2011090701	-129.3483139	53.122775	NA	BNF	80		JA	BNF	BNF	1	1	9	7	9/7/11	17:30
Boat	2011	250	2011090701	-129.3483139	53.122775	NA	BNF	355		A	BNF	BNF	1	1	9	7	9/7/11	17:30
Boat	2011	251	2011090803	-129.13185	53.10696667	NA	TR	69		A			1	1	9	8	9/8/11	15:40
Boat	2011	251	2011090804	-129.0906667	53.15038333	NA	TR	436		A	TR-N	TR-N	1	1	9	8	9/8/11	16:35
Boat	2011	251	2011090805	-129.2033	53.08635	NA	TR	62		A	TR	TR	1	1	9	8	9/8/11	17:01
Boat	2011	252	2011090901	-129.1367833	53.37908333	NA	RE	343		A	RESTING	RESTING	1	1	9	9	9/9/11	13:00
Boat	2011	253	2011091001	-129.0518833	53.07803333	NA	BNF	364		A	BNF	BNF	1	1	9	10	9/10/11	10:00
Boat	2011	253	2011091002	-129.2285333	NA	NA	BNF	118		A	BNF	BNF	0	1	9	10	9/10/11	10:45
Boat	2011	253	2011091002	-129.2285333	NA	NA	BNF	95		A	BNF	BNF	0	1	9	10	9/10/11	10:45
Boat	2011	253	2011091002	-129.2285333	NA	NA	BNF	25		A	BNF	BNF	0	1	9	10	9/10/11	10:45
Boat	2011	253	2011091002	-129.2285333	NA	NA	BNF	103		A	BNF	BNF	0	1	9	10	9/10/11	10:45
Boat	2011	253	2011091002	-129.2285333	NA	NA	BNF	133		A	BNF	BNF	0	1	9	10	9/10/11	10:45
Boat	2011	253	2011091002	-129.2285333	NA	NA	BNF	80		A	BNF	BNF	0	1	9	10	9/10/11	10:45
Boat	2011	253	2011091002	-129.2285333	NA	NA	BNF	16		F	BNF	BNF	0	1	9	10	9/10/11	10:45
Boat	2011	253	2011091002	-129.2285333	NA	NA	BNF	83		A	BNF	BNF	0	1	9	10	9/10/11	10:45
Boat	2011	253	2011091003	-129.3600667	53.0765	NA	TR	150		A	TR-N	TR-N	1	1	9	10	9/10/11	13:30
Boat	2011	253	2011091004	-129.31675	53.51166667	NA	MI-FE-RE	147		M	MI-RE	MI-RE	1	1	9	10	9/10/11	14:50
Boat	2011	254	2011091101	-129.2326667	53.08998333	NA	BNF	118		A	BNF	BNF	1	1	9	11	9/11/11	8:30
Boat	2011	254	2011091101	-129.2326667	53.08998333	NA	BNF	177		A	BNF	BNF	1	1	9	11	9/11/11	8:30
Boat	2011	254	2011091101	-129.2326667	53.08998333	NA	BNF	103		A	BNF	BNF	1	1	9	11	9/11/11	8:30
Boat	2011	254	2011091101	-129.2326667	53.08998333	NA	BNF	133		A	BNF	BNF	1	1	9	11	9/11/11	8:30
Boat	2011	254	2011091101	-129.2326667	53.08998333	NA	BNF	95		A	BNF	BNF	1	1	9	11	9/11/11	8:30
Boat	2011	254	2011091101	-129.2326667	53.08998333	NA	BNF	325		A	BNF	BNF	1	1	9	11	9/11/11	8:30
Boat	2011	254	2011091101	-129.2326667	53.08998333	NA	BNF	16		F	BNF	BNF	1	1	9	11	9/11/11	8:30
Boat	2011	254	2011091102	-129.2552	53.0094	NA	MI-FE	78		F	LD NO TR	LD NO TR	1	1	9	11	9/11/11	13:30
Boat	2011	254	2011091103	-129.2808167	53.01188333	NA	TR	129		A	TR	TR	1	1	9	11	9/11/11	13:45
Boat	2011	254	2011091103	-129.2808167	53.01188333	NA	TR	230		A	TR	TR	1	1	9	11	9/11/11	13:45
Boat	2011	255	2011091201	-129.1463667	53.08393333	NA	TR	83		A	TR	TR	1	1	9	12	9/12/11	7:50
Boat	2011	255	2011091203	-129.1384833	53.09491667	NA	TR	50		M	TR	TR	1	1	9	12	9/12/11	8:55
Boat	2011	255	2011091206	-129.3767833	53.23566667	NA	BNF	103		A	BNF	BNF	1	1	9	12	9/12/11	13:25
Boat	2011	255	2011091206	-129.3767833	53.23566667	NA	BNF	118		A	BNF	BNF	1	1	9	12	9/12/11	13:25
Boat	2011	256	2011091303	-129.2949	53.06746667	NA	FL	62		NA	FL	FL	1	1	9	13	9/13/11	14:49
Boat	2011	258	2011091501	-129.1817556	53.07658056	NA	TR	16		F	TR	TR	1	1	9	15	9/15/11	10:00
Boat	2011	258	2011091502	-129.1463222	53.09140278	NA	TR	354		A	TR	TR	1	1	9	15	9/15/11	10:30
Boat	2011	260	2011091701	-129.2640778	53.08255	NA	BNF	182		A	BNF	BNF	1	1	9	17	9/17/11	11:30
Boat	2011	260	2011091701	-129.2640778	53.08255	NA	BNF	103		A	BNF	BNF	1	1	9	17	9/17/11	11:30
Boat	2011	260	2011091701	-129.2640778	53.08255	NA	BNF	96		A	BNF	BNF	1	1	9	17	9/17/11	11:30
Boat	2011	262	2011091901	-129.1843111	53.09797778	NA	TR	105		M	TR-W	TR-W	1	0	9	19	9/19/11	15:35
Boat	2011	263	2011092001	-129.1843111	53.09797778	NA	TR	37		M	TR-E	TR-E	1	1	9	20	9/20/11	10:35
Boat	2011	263	2011092002	-129.1903167	53.10210833	NA	TR	9		F	TR-W	TR-W	1	1	9	20	9/20/11	13:50
Boat	2011	264	2011092101	-129.1958556	53.10131944	NA	TR	62		A	TR-W	TR-W	1	1	9	21	9/21/11	18:05
Boat	2011	266	2011092301	-129.1851806	53.09978889	NA	TR	448		A	TR-W	TR-W	1	1	9	23	9/23/11	18:30
Boat	2011	267	2011092401	-129.2199528	53.04365	NA	TR	344		A	TR-S	TR-S	1	1	9	24	9/24/11	11:00
Boat	2011	267	2011092402	-129.21225	53.04157778	NA	LF	130		A	LF	LF	1	1	9	24	9/24/11	11:40
Boat	2011	275	2011100201	-129.19405	53.07156667	NA	BNF	202		A	BNF	BNF	1	1	10	2	10/2/11	15:15
Boat	2011	275	2011100201	-129.1935833	53.07375	NA	BNF	82		A	BNF	BNF	1	1	10	2	10/2/11	15:50
Boat	2011	275	2011100201	-129.1935833	53.07375	NA	BNF	228		NA	BNF	BNF	1	1	10	2	10/2/11	15:50
Boat	2011	278	2011100501	-129.1981333	53.06423333	NA	MI-FE	352		A	MI	MI	1	1	10	5	10/5/11	16:25
Boat	2011	279	2011100601	-129.2894667	53.31983333	NA	TR	140		NA	TR S	TR S	1	1	10	6	10/6/11	9:55
Boat	2011	279	2011100603	-129.0843667	53.50563333	NA	TR	20		NA	TR S	TR S	1	1	10	6	10/6/11	13:15
Boat	2011	279	2011100604	-128.9647333	53.47138333	NA	RE	133		NA	RE	RE	1	1	10	6	10/6/11	14:00
Boat	2011	279	2011100605	-128.8416833	53.46725	NA	MI-FE	442		A	MI	MI	1	1	10	6	10/6/11	15:10
Boat	2011	279	2011100606	-128.8483333	53.47178333	NA	MI-FE	229		NA	MI	MI	1	1	10	6	10/6/11	15:40
Boat	2011	279	2011100606	-128.8483333	53.47178333	NA	MI-FE	138		NA	MI	MI	1	1	10	6	10/6/11	15:40
Boat	2011	279	2011100607	-129.19815	53.06821667	NA	BNF	178		NA	BNF	BNF	1	1	10	6	10/6/11	17:30
Boat	2011	279	2011100607	-129.19815	53.06821667	NA	BNF	82		NA	BNF	BNF	1	1	10	6	10/6/11	17:30
Boat	2011	279	2011100607	-129.19815	53.06821667	NA	BNF	271		NA	BNF	BNF	1	1	10	6	10/6/11	17:30
Boat	2011	279	2011100607	-129.19815	53.06821667	NA	BNF	172		NA	BNF	BNF	1	1	10	6	10/6/11	17:30
Boat	2011	287	2011101401	-128.8714833	53.46786667	NA	SG	203		A	SG RE	SG RE	1	1	10	14	10/14/11	11:30
Boat	2011	287	2011101401	-128.8714833	53.46786667	NA	SG	41		A	SG RE	SG RE	1	1	10	14	10/14/11	11:30
Boat	2011	287	2011101402	-128.8714833	53.46786667	NA	SG	58		M	SG	SG	1	1	10	14	10/14/11	11:30
Boat	2011	287	2011101403	-128.8474	53.469	NA	MI-FE	212		NA	RE LD NO TR	RE LD NO TR	1	1	10	14	10/14/11	13:40
Boat	2011	287	2011101404	-129.0597167	53.44466667	NA	MI-FE-SG	45		F	MI-FE-SOC	MI-FE-SOC	1	1	10	14	10/14/11	15:00
Boat	2011	287	2011101404	-129.0597167	53.44466667	NA	MI-FE-SG	182		A	MI-FE-SOC	MI-FE-SOC	1	1	10	14	10/14/11	15:00
Boat	2011	287	2011101404	-129.0597167	53.44466667	NA	MI-FE-SG	346		A	MI-FE-SOC	MI-FE-SOC	1	1	10	14	10/14/11	15:00
Boat	2011	287	2011101404	-129.0633167	53.44225	NA	MI-FE-SG	138		A	MI-FE-SOC	MI-FE-SOC	1	1	10	14	10/14/11	15:00
Boat	2011	287	2011101404	-129.0633167	53.44225	NA	MI-FE-SG	78		F	MI-FE-SOC	MI-FE-SOC	1	1	10	14	10/14/11	15:00
Boat	2011	287	2011101404	-129.0633167	53.44225	NA	MI-FE-SG	177		A	MI-FE-SOC	MI-FE-SOC	1	1	10	14	10/14/11	15:00
Boat	2011	287	2011101407	-129.10805	53.4121	NA	TR	20		F	TR-W	TR-W	1	1	10	14	10/14/11	17:20
Boat	2011	287	2011101407	-129.10805	53.4121	NA	TR	23		A	TR-W	TR-W	1	1	10	14	10/14/11	17:20
Boat	2011	293	2011102002	-129.1826667	53.33996667	NA	MI-FE	172		A	MI-FE	MI-FE	1	1	10	20	10/20/11	11:05
Boat	2011	293	2011102007	-129.08285	53.42865	NA	TR	37		M	TR W	TR W	1	1	10	20	10/20/11	12:55
Boat	2011	293	2011102009	-128.88555	53.46095	NA	RE	93		A	RE	RE	1	1	10	20	10/20/11	14:25
Boat	2011	293	2011102010	-128.8492333	53.46978333	NA	MI-FE	206		A	MI-FE	MI-FE	1	1	10	20	10/20/11	16:00
Boat	2011	293	2011102011	-128.8476333	53.47268333	NA	MI-FE-SG	58		M	MI-FE	MI-FE	1	1	10	20	10/20/11	16:15
Boat	2011	293	2011102011	-128.8476333	53.47268333	NA	MI-FE-SG	93		A	JOINS M/C	JOINS M/C	1	1	10	20	10/20/11	16:15
Boat	2011	293	2011102014	-129.1121333	53.31193333	NA	MI-FE	112		F	MI-FE	MI-FE	1	1	10	20	10/20/11	17:45
Boat	2012	134	2012051301	-129.2020167	53.0794	NA	TR	353		A	TR	TR	1	1	5	13	5/13/12	7:26
Boat	2012	139	2012051801	-129.1998833	53.0374	NA	LF	353		A	LF	LF	1	1	5	18	5/18/12	10:14
Boat	2012	140	2012051901	-129.1915	53.06816667	NA	LF	352		A	DF	DF	1	1	5	19	5/19/12	10:09
Boat	2012	147	2012052601	-129.1984833	53.08013333	NA	BNF	11		A	BNF	BNF	1	1	5	26	5/26/12	11:51
Boat	2012	147	2012052601	-129.1984833	53.08013333	NA	BNF	93		A	BNF	BNF	1	1	5	26	5/26/12	11:51
Boat	2012	147	2012052601	-129.1984833	53.08013333	NA	BNF	59		A	BNF	BNF	1	1	5	26	5/26/12	11:51
Boat	2012	147	2012052602	-129.14235	53.07681667	NA	TR	9		A	TR	TR	1	1	5	26	5/26/12	13:04
Boat	2012	148	2012052701	-129.19865	53.04473333	NA	BNF	59		A	BNF	BNF	1	1	5	27	5/27/12	10:15
Boat	2012	148	2012052701	-129.19865	53.04473333	NA	BNF	445		A	BNF	BNF	1	1	5	27	5/27/12	10:15
Boat	2012	148	2012052701	-129.19865	53.04473333	NA	BNF	93		A	BNF	BNF	1	1	5	27	5/27/12	10:15
Boat	2012	148	2012052701	-129.19865	53.04473333	NA	BNF	352		A	BNF	BNF	1	1	5	27	5/27/12	10:15
Boat	2012	148	2012052701	-129.19865	53.04473333	NA	BNF	11		A	BNF	BNF	1	1	5	27	5/27/12	10:15
Boat	2012	157	2012060501	NA	NA	NA	MI-FE	9		F	MI-FE	MI-FE	0	1	6	5	6/5/12	10:20
Boat	2012	161	2012060901	-129.3028833	52.95083333	NA	BNF	59		A	BNF	BNF	1	1	6	9	6/9/12	8:25
Boat	2012	161	2012060901	-129.3028833	52.95083333	NA	BNF	11		A	BNF	BNF	1	1	6	9	6/9/12	8:25
Boat	2012	161	2012060901	-129.3028833	52.95083333	NA	BNF	96		A	BNF	BNF	1	1	6	9	6/9/12	8:25
Boat	2012	161	2012060901	-129.3028833	52.95083333	NA	BNF	93		A	BNF	BNF	1	1	6	9	6/9/12	8:25
Boat	2012	161	2012060901	-129.3028833	52.95083333	NA	BNF	435		A	BNF	BNF	1	1	6	9	6/9/12	8:25
Boat	2012	161	2012060901	-129.3182833	52.9433	NA	BNF	58		A	JN/BN	JN/BN	1	1	6	9	6/9/12	10:57
Boat	2012	161	2012060901	-129.3182833	52.9433	NA	BNF	445		A	BNF	BNF	1	1	6	9	6/9/12	10:57
Boat	2012	170	2012061803	-129.1930833	53.05531667	NA	TRAPFEED	55		A	PF	PF	1	1	6	18	6/18/12	10:55
Boat	2012	170	2012061804	-129.2688	52.8391	NA	TR	24		A	TR-S	TR-S	1	1	6	18	6/18/12	16:30
Boat	2012	171	2012061901	-129.1651667	53.08533333	NA	TR	177		A	TR-N	TR-N	1	1	6	19	6/19/12	8:47
Boat	2012	171	2012061903	-129.3833333	53.171	NA	LF	340		A	LF	LF	1	1	6	19	6/19/12	13:45
Boat	2012	171	2012061905	-129.4157333	53.14155	NA	BNF	353		A	BNF	BNF	1	1	6	19	6/19/12	14:34
Boat	2012	171	2012061905	-129.4157333	53.14155	NA	BNF	24		A	BNF	BNF	1	1	6	19	6/19/12	14:34
Boat	2012	172	2012062001	-129.1900833	52.90721667	NA	MI-FE	138		A	MI-FE	MI-FE	1	1	6	20	6/20/12	10:41
Boat	2012	182	2012063001	-129.163	53.07376667	NA	TR	81		A	TR-SW	TR-SW	1	1	6	30	6/30/12	10:00
Boat	2012	182	2012063003	-129.327	52.863	NA	BNF	11		A	BNF	BNF	1	1	6	30	6/30/12	11:20
Boat	2012	182	2012063003	-129.327	52.863	NA	BNF	58		F	BNF	BNF	1	1	6	30	6/30/12	11:20
Boat	2012	182	2012063003	-129.327	52.863	NA	BNF	124		A	BNF	BNF	1	1	6	30	6/30/12	11:20
Boat	2012	182	2012063003	-129.327	52.863	NA	BNF	74		A	BNF	BNF	1	1	6	30	6/30/12	11:20
Boat	2012	182	2012063003	-129.327	52.863	NA	BNF	144		A	BNF	BNF	1	1	6	30	6/30/12	11:20
Boat	2012	182	2012063003	-129.327	52.863	NA	BNF	57		A	BNF	BNF	1	1	6	30	6/30/12	11:20
Boat	2012	182	2012063003	-129.327	52.863	NA	BNF	59		A	BNF	BNF	1	1	6	30	6/30/12	11:20
Boat	2012	182	2012063003	-129.327	52.863	NA	BNF	122		A	BNF	BNF	1	1	6	30	6/30/12	11:20
Boat	2012	187	2012070502	-129.2819167	53.0804	NA	TR	55		NA	TR-N	TR-N	1	1	7	5	7/5/12	18:32
Boat	2012	187	2012070501	-129.2981667	52.8379	NA	MI-FE	13		M	MI	MI	1	1	7	5	7/5/12	16:00
Boat	2012	187	2012070501	-129.2981667	52.8379	NA	MI-FE	108		A	MI	MI	1	1	7	5	7/5/12	16:00
Boat	2012	190	2012070801	-129.1833167	53.07095	NA	TR	138		A	TR	TR	1	1	7	8	7/8/12	18:40
Boat	2012	194	2012071201	-129.1959333	53.09103333	NA	MI-FE	354		A	MI	MI	1	1	7	12	7/12/12	7:50
Boat	2012	194	2012071202	-129.1959	53.0978	NA	MI-FE	205		A	MI	MI	1	1	7	12	7/12/12	8:07
Boat	2012	194	2012071202	-129.1959	53.0978	NA	MI-FE	81		A	MI	MI	1	1	7	12	7/12/12	8:07
Boat	2012	194	2012071203	-129.2713667	53.07715	NA	MI-FE	114		M	MI/FE/LF	MI/FE/LF	1	1	7	12	7/12/12	8:54
Boat	2012	194	2012071204	-129.2713667	53.0793	NA	TR	45		F	TR-E	TR-E	1	1	7	12	7/12/12	8:58
Boat	2012	195	2012071301	-129.3169167	52.84611667	NA	BNF	58		F	BNF	BNF	1	1	7	13	7/13/12	8:15
Boat	2012	195	2012071301	-129.3169167	52.84611667	NA	BNF	133		A	BNF	BNF	1	1	7	13	7/13/12	8:15
Boat	2012	195	2012071301	-129.3169167	52.84611667	NA	BNF	118		A	BNF	BNF	1	1	7	13	7/13/12	8:15
Boat	2012	195	2012071301	-129.3169167	52.84611667	NA	BNF	93		A	BNF	BNF	1	1	7	13	7/13/12	8:15
Boat	2012	203	2012072102	-129.3499667	53.12535	NA	TR	62		A	TR-SW	TR-SW	1	1	7	21	7/21/12	11:03
Boat	2012	203	2012072103	-129.3537	53.16476667	NA	RE	147		F	RE	RE	1	1	7	21	7/21/12	11:46
Boat	2012	204	2012072201	-129.2954833	53.07315	NA	RE-TR	114		M	RE-TR	RE-TR	1	1	7	22	7/22/12	13:30
Boat	2012	207	2012072501	-129.34645	53.0627	NA	TR	55		A	TR-S	TR-S	1	1	7	25	7/25/12	9:00
Boat	2012	207	2012072502	-129.34645	53.0627	NA	TR	108		A	TR	TR	1	1	7	25	7/25/12	12:40
Boat	2012	214	2012080101	-129.3835667	53.1384	NA	MI-FE	436		A	MI	MI	1	1	8	1	8/1/12	7:15
Boat	2012	214	2012080101	-129.3835667	53.1384	NA	MI-FE	24		F	MI	MI	1	1	8	1	8/1/12	7:15
Boat	2012	214	2012080101	-129.3835667	53.1384	NA	MI-FE	81		A	MI	MI	1	1	8	1	8/1/12	7:15
Boat	2012	215	2012080201	-129.37	53.088	NA	RE-TR	121		A	RE-TR	RE-TR	1	1	8	2	8/2/12	9:45
Boat	2012	215	2012080201	-129.37	53.088	NA	RE-TR	50		F	RE-TR	RE-TR	1	1	8	2	8/2/12	9:45
Boat	2012	217	2012080401	-129.3835	53.13068333	NA	MI-FE	200		A	MI	MI	1	1	8	4	8/4/12	12:55
Boat	2012	217	2012080402	-129.3003	52.992	NA	TR	59		A	TR-N	TR-N	1	1	8	4	8/4/12	15:57
Boat	2012	217	2012080402	-129.3003	52.992	NA	TR	11		A	TR-N	TR-N	1	1	8	4	8/4/12	15:57
Boat	2012	218	2012080501	-129.2927	53.04478333	NA	TR	200		NA	TR-S	TR-S	1	1	8	5	8/5/12	7:17
Boat	2012	218	2012080501	-129.2927	53.04478333	NA	TR	339		NA	TR-S	TR-S	1	1	8	5	8/5/12	7:17
Boat	2012	218	2012080501	-129.2927	53.04478333	NA	MI-FE	147		F	MI	MI	1	1	8	5	8/5/12	7:17
Boat	2012	218	2012080502	-129.2838667	53.03655	NA	MI-FE	215		A	MI	MI	1	1	8	5	8/5/12	7:17
Boat	2012	218	2012080503	-129.2760167	53.0038	NA	TR	436		A	TR-N	TR-N	1	1	8	5	8/5/12	7:55
Boat	2012	218	2012080503	-129.2447667	52.95258333	NA	TR	24		F	TR	TR	1	1	8	5	8/5/12	11:35
Boat	2012	218	2012080502	-129.3233333	53.07055	NA	RE-TR	436		J	RE-TR	RE-TR	1	1	8	5	8/5/12	14:00
Boat	2012	223	2012081001	-129.2448667	53.3215	NA	BNF	68		A	BNF	BNF	1	1	8	10	8/10/12	10:15
Boat	2012	223	2012081002	-129.2701333	53.36661667	NA	BNF	203		A	BNF	BNF	1	1	8	10	8/10/12	13:15
Boat	2012	223	2012081003	-129.3198167	53.28215	NA	MI-FE	93		A	MI	MI	1	1	8	10	8/10/12	14:46
Boat	2012	223	2012081005	-129.3445833	53.21136667	NA	MI-FE	45		F	MI-FE	MI-FE	1	1	8	10	8/10/12	15:13
Boat	2012	223	2012081006	-129.3502167	53.17711667	NA	MI-FE	56		F	MI-FE	MI-FE	1	1	8	10	8/10/12	15:35
Boat	2012	223	2012081008	-129.29375	53.07513333	NA	MI-FE	216		JA	JOIN	JOIN	1	1	8	10	8/10/12	17:11
Boat	2012	223	2012081009	-129.29375	53.07513333	NA	ROBUST	62		A	BRCH	BRCH	1	1	8	10	8/10/12	17:15
Boat	2012	223	2012081010	-129.29375	53.07513333	NA	TR	182		A	TR	TR	1	1	8	10	8/10/12	17:20
Boat	2012	223	2012081010	-129.29375	53.07513333	NA	MI-FE	201		A	MI	MI	1	1	8	10	8/10/12	17:20
Boat	2012	223	2012081011	-129.29375	53.07513333	NA	TR	174		A	TR	TR	1	1	8	10	8/10/12	17:45
Boat	2012	223	2012081013	-129.23925	53.08686667	NA	MI-FE	67		M	MI	MI	1	1	8	10	8/10/12	18:15
Boat	2012	224	2012081101	-129.2711	53.36233333	NA	FL	435		A	FL	FL	1	1	8	11	8/11/12	11:35
Boat	2012	224	2012081102	-129.2955333	53.25406667	NA	MI-FE	25		A	MI	MI	1	1	8	11	8/11/12	12:10
Boat	2012	224	2012081103	-129.3081333	53.24246667	NA	RE-TR	108		A	RETR	RETR	1	1	8	11	8/11/12	12:19
Boat	2012	224	2012081103	-129.3081333	53.24246667	NA	RE-TR	147		F	RETR	RETR	1	1	8	11	8/11/12	12:19
Boat	2012	224	2012081104	-129.2007	53.04733333	NA	RE-TR	216		A	TR-E/RE-TR	TR-E/RE-TR	1	1	8	11	8/11/12	14:00
Boat	2012	224	2012081105	-129.21075	52.92446667	NA	RE-TR	201		J			1	0	8	11	8/11/12	14:45
Boat	2012	224	2012081106	-129.22435	52.91913333	NA	RE-TR	122		NA	R-TR	R-TR	1	1	8	11	8/11/12	16:35
Boat	2012	224	2012081105	-129.25715	53.04361667	NA	TR	201		J	TR-N	TR-N	1	1	8	11	8/11/12	19:35
Boat	2012	226	2012081302	-129.17245	53.07298333	NA	BNF	62		A	BNF	BNF	1	1	8	13	8/13/12	10:00
Boat	2012	226	2012081302	-129.17245	53.07298333	NA	BNF	356		A	BNF	BNF	1	1	8	13	8/13/12	10:00
Boat	2012	226	2012081302	-129.17245	53.07298333	NA	BNF	24		F	BNF	BNF	1	1	8	13	8/13/12	10:00
Boat	2012	226	2012081302	-129.17245	53.07298333	NA	BNF	196		JA	BNF	BNF	1	1	8	13	8/13/12	10:00
Boat	2012	227	2012081401	-129.2348333	52.97613333	NA	TR	209		A	TRTR	TRTR	1	1	8	14	8/14/12	9:55
Boat	2012	229	2012081601	-129.1843167	53.34308333	NA	TR	45		F	TR-N	TR-N	1	1	8	16	8/16/12	11:20
Boat	2012	229	2012081602	-129.1348	53.1015	NA	TR	58		F	TR-NE	TR-NE	1	1	8	16	8/16/12	13:19
Boat	2012	229	2012081603	-129.341	53.12336667	NA	TR	118		A	TR	TR	1	1	8	16	8/16/12	14:30
Boat	2012	229	2012081604	-129.3625333	53.1821	NA	TR	165		F	TR-TR	TR-TR	1	1	8	16	8/16/12	15:10
Boat	2012	229	2012081604	-129.3625333	53.1821	NA	TR	124		A	TR-TR	TR-TR	1	1	8	16	8/16/12	15:10
Boat	2012	229	2012081604	-129.3625333	53.1821	NA	TR	209		A	TR-TR	TR-TR	1	1	8	16	8/16/12	15:10
Boat	2012	229	2012081604	-129.3625333	53.1821	NA	TR	182		A	TR-TR	TR-TR	1	1	8	16	8/16/12	15:10
Boat	2012	229	2012081605	-129.35405	53.16261667	NA	MI-FE	217		A	MI	MI	1	1	8	16	8/16/12	15:37
Boat	2012	231	2012081801	-129.3593833	53.12506667	NA	SG	24		F	MI-BRCH	MI-BRCH	1	1	8	18	8/18/12	12:50
Boat	2012	231	2012081801	-129.3596333	NA	NA	SG	355		A	JOIN 1A	JOIN 1A	0	1	8	18	8/18/12	13:00
Boat	2012	231	2012081804	-129.2440167	53.03756667	NA	TR	83		NA	TR	TR	1	1	8	18	8/18/12	14:35
Boat	2012	231	2012081805	-129.33675	53.05948333	NA	TR	82		JA	TR	TR	1	1	8	18	8/18/12	14:45
Boat	2012	231	2012081806	-129.2476833	53.03756667	NA	TR	182		A	TR	TR	1	1	8	18	8/18/12	15:30
Boat	2012	232	2012081901	-129.25255	53.0676	NA	RE-TR	82		NA	MI-RE	MI-RE	1	1	8	19	8/19/12	15:55
Boat	2012	232	2012081902	-129.2514	53.06756667	NA	TR	58		F	TR	TR	1	1	8	19	8/19/12	16:00
Boat	2012	232	2012081903	-129.2161	53.08538333	NA	RE	24		NA	RE	RE	1	1	8	19	8/19/12	16:30
Boat	2012	233	2012082001	-129.235	53.3573	NA	BNF	138		A	BNF	BNF	1	1	8	20	8/20/12	8:45
Boat	2012	233	2012082001	-129.235	53.3573	NA	BNF	363		A	BNF	BNF	1	1	8	20	8/20/12	8:45
Boat	2012	233	2012082001	-129.235	53.3573	NA	BNF	365		A	BNF	BNF	1	1	8	20	8/20/12	8:45
Boat	2012	235	2012082201	-129.1835833	53.06515	NA	RE TR	212		NA	RE TR	RE TR	1	1	8	22	8/22/12	9:51
Boat	2012	235	2012082202	-129.1856667	53.06685	NA	RE TR	217		NA	RE TR	RE TR	1	1	8	22	8/22/12	10:03
Boat	2012	237	2012082401	-129.28835	53.32115	NA	RE TR	363		J	TR-RE	TR-RE	1	1	8	24	8/24/12	8:30
Boat	2012	237	2012082404	-129.3154167	53.25215	NA	RE TR	62		NA	TR-RE	TR-RE	1	1	8	24	8/24/12	9:30
Boat	2012	237	2012082405	-129.3549	53.2619	NA	RE	61		A	RE	RE	1	1	8	24	8/24/12	9:45
Boat	2012	237	2012082405	-129.3549	53.2619	NA	RE	201		NA	RE	RE	1	1	8	24	8/24/12	9:45
Boat	2012	237	2012082407	-129.2405833	53.05975	NA	MI-FE	177		A	MI-FE	MI-FE	1	1	8	24	8/24/12	16:50
Boat	2012	237	2012082409	-129.2405833	53.05975	NA	MI-FE-SG	217		A	MI-FE	MI-FE	1	1	8	24	8/24/12	16:50
Boat	2012	237	2012082409	-129.23885	53.05505	NA	MI-FE-SG	167		A	GRP 8/9/10 ONE GRP SPREAD OUT/JOIN/SEP/ETC	GRP 8/9/10 ONE GRP SPREAD OUT/JOIN/SEP/ETC	1	1	8	24	8/24/12	17:15
Boat	2012	237	2012082409	-129.23885	53.05505	NA	MI-FE-SG	16		F	MI-FE	MI-FE	1	1	8	24	8/24/12	17:15
Boat	2012	237	2012082409	-129.23885	53.05505	NA	MI-FE-SG	328		CJ	IF CALF NOT SURE OF MOTHER	IF CALF NOT SURE OF MOTHER	1	1	8	24	8/24/12	17:15
Boat	2012	237	2012082409	-129.23885	53.05505	NA	MI-FE-SG	204		A	MI-FE	MI-FE	1	1	8	24	8/24/12	17:15
Boat	2012	237	2012082409	-129.23885	53.05505	NA	MI-FE-SG	362		A	MI-FE	MI-FE	1	1	8	24	8/24/12	17:15
Boat	2012	237	2012082412	-129.25035	53.0859	NA	MI-FE	93		A	MI-FE	MI-FE	1	1	8	24	8/24/12	19:35
Boat	2012	237	2012082413	-129.2296167	53.05883333	NA	MI-FE	55		M	MI-FE	MI-FE	1	0	8	24	8/24/12	19:45
Boat	2012	237	2012082413	-129.2296167	53.05883333	NA	MI-FE	217		M	MI-FE	MI-FE	1	0	8	24	8/24/12	19:45
Boat	2012	238	2012082501	-129.1357167	53.10425	NA	TR	81		A	TR	TR	1	1	8	25	8/25/12	9:32
Boat	2012	238	2012082501	-129.1357167	53.10425	NA	TR	16		F	TR	TR	1	1	8	25	8/25/12	9:32
Boat	2012	238	2012082502	-129.2504667	53.05321667	NA	TR	217		A	TR	TR	1	1	8	25	8/25/12	10:10
Boat	2012	238	2012082503	-129.2524333	53.04801667	NA	MI-FE	24		F	MI-FE	MI-FE	1	1	8	25	8/25/12	10:19
Boat	2012	238	2012082504	-129.2304333	53.05745	NA	BNF	93		NA	BNF	BNF	1	1	8	25	8/25/12	10:41
Boat	2012	238	2012082504	-129.2304333	53.05745	NA	BNF	362		NA	BNF	BNF	1	1	8	25	8/25/12	10:41
Boat	2012	238	2012082503	-129.1931333	53.02353333	NA	RE TR	24		NA	RE TR	RE TR	1	1	8	25	8/25/12	11:35
Boat	2012	238	2012082505	-129.3064667	53.09713333	NA	TR	37		F	TR	TR	1	1	8	25	8/25/12	13:26
Boat	2012	238	2012082506	-129.2570667	53.08095	NA	TR	58		NA	TR	TR	1	1	8	25	8/25/12	13:59
Boat	2012	246	2012090201	-128.8742667	53.46076667	NA	BNF	116		A	BNF	BNF	1	1	9	2	9/2/12	9:00
Boat	2012	246	2012090201	-128.8742667	53.46076667	NA	BNF	67		A	BNF	BNF	1	1	9	2	9/2/12	9:00
Boat	2012	247	2012090301	-129.17595	53.07993333	NA	TR	364		A	TR	TR	1	1	9	3	9/3/12	14:40
Boat	2012	249	2012090501	-129.3009167	53.08966667	NA	TR	436		NA	TR	TR	1	1	9	5	9/5/12	10:38
Boat	2012	249	2012090502	-129.24045	53.10338333	NA	BNF	178		NA	BNF	BNF	1	1	9	5	9/5/12	11:01
Boat	2012	249	2012090502	-129.24045	53.10338333	NA	BNF	363		NA	BNF	BNF	1	1	9	5	9/5/12	11:01
Boat	2012	249	2012090505	-129.3901167	53.09375	NA	MI-FE	65		M	MI-FE	MI-FE	1	1	9	5	9/5/12	14:08
Boat	2012	249	2012090506	-129.3631667	53.14965	NA	TR	93		NA	TR-S	TR-S	1	1	9	5	9/5/12	14:45
Boat	2012	249	2012090507	-129.4032667	53.23818333	NA	TR	114		M	TR-W	TR-W	1	1	9	5	9/5/12	15:26
Boat	2012	249	2012090509	-129.4363167	53.21891667	NA	TR	227		NA	TR	TR	1	1	9	5	9/5/12	16:04
Boat	2012	249	2012090510	-129.43835	53.16211667	NA	TR	61		NA	TR	TR	1	1	9	5	9/5/12	16:27
Boat	2012	249	2012090511	-129.4180833	53.14731667	NA	MI-FE	57		NA	MI	MI	1	1	9	5	9/5/12	16:36
Boat	2012	249	2012090504	-129.3830167	53.13736667	NA	MI-FE	78		F	MI	MI	1	1	9	5	9/5/12	16:57
Boat	2012	251	2012090701	NA	NA	NA	MI-FE-RE	151		A	MI-RE	MI-RE	0	1	9	7	9/7/12	9:50
Boat	2012	251	2012090702	NA	NA	NA	MI-FE	335		A	MI-FE	MI-FE	0	1	9	7	9/7/12	10:20
Boat	2012	251	2012090703	NA	NA	NA	MI-FE-SG	195		A	FE-MI-J	FE-MI-J	0	1	9	7	9/7/12	13:30
Boat	2012	251	2012090703	NA	NA	NA	MI-FE-SG	44		A	FE-MI-J	FE-MI-J	0	1	9	7	9/7/12	14:00
Boat	2012	251	2012090703	NA	NA	NA	MI-FE-SG	67		A	FE-MI-J	FE-MI-J	0	1	9	7	9/7/12	16:00
Boat	2012	251	2012090703	NA	NA	NA	MI-FE-SG	71		A	FE-MI-J	FE-MI-J	0	1	9	7	9/7/12	16:05
Boat	2012	251	2012090703	NA	NA	NA	MI-FE-SG	103		A	FE-MI-J	FE-MI-J	0	1	9	7	9/7/12	16:30
Boat	2012	251	2012090703	NA	NA	NA	MI-FE-SG	182		A	FE-MI-J	FE-MI-J	0	1	9	7	9/7/12	16:40
Boat	2012	251	2012090703	NA	NA	NA	MI-FE-SG	82		A	FE-MI-J	FE-MI-J	0	1	9	7	9/7/12	16:40
Boat	2012	251	2012090703	NA	NA	NA	MI-FE-SG	118		A	JOIN	JOIN	0	1	9	7	9/7/12	17:00
Boat	2012	251	2012090703	NA	NA	NA	MI-FE-SG	103		A	JOIN	JOIN	0	1	9	7	9/7/12	17:00
Boat	2012	251	2012090711	NA	NA	NA	SG BOAT	183		J	BOAT	BOAT	0	1	9	7	9/7/12	17:30
Boat	2012	252	2012090801	-129.3507	53.15091667	NA	TR	355		A	TR	TR	1	1	9	8	9/8/12	11:20
Boat	2012	252	2012090801	-129.3507	53.15091667	NA	TR	363		JA	TR	TR	1	1	9	8	9/8/12	11:20
Boat	2012	254	2012091001	-129.19805	53.0282	NA	ROBUST	364		A	TS	TS	1	1	9	10	9/10/12	11:00
Boat	2012	255	2012091101	-129.1295667	53.3825	NA	MI-FE	106		A	MI-FE	MI-FE	1	1	9	11	9/11/12	15:00
Boat	2012	255	2012091101	-129.1295667	53.3825	NA	MI-FE	118		A	MI-FE	MI-FE	1	1	9	11	9/11/12	15:00
Boat	2012	255	2012091101	-129.1295667	53.3825	NA	MI-FE	45		F	MI-FE	MI-FE	1	1	9	11	9/11/12	15:00
Boat	2012	255	2012091101	-129.1295667	53.3825	NA	MI-FE	30		A	MI-FE	MI-FE	1	1	9	11	9/11/12	15:00
Boat	2012	255	2012091101	-129.1295667	53.3825	NA	MI-FE	99		A	MI-FE	MI-FE	1	1	9	11	9/11/12	15:00
Boat	2012	255	2012091101	-129.1295667	53.3825	NA	MI-FE	97		F	MI-FE	MI-FE	1	1	9	11	9/11/12	15:00
Boat	2012	257	2012091302	-129.1319	53.38395	NA	MI-FE	335		A	MI-FE	MI-FE	1	1	9	13	9/13/12	11:05
Boat	2012	257	2012091303	-129.1319	53.38395	NA	MI-FE	108		A	MI-FE	MI-FE	1	1	9	13	9/13/12	11:15
Boat	2012	257	2012091304	-129.2325167	52.89406667	NA	MI-FE	121		NA	MI-FE	MI-FE	1	1	9	13	9/13/12	14:25
Boat	2012	257	2012091304	-129.2325167	52.89406667	NA	MI-FE	329		NA	MI-FE	MI-FE	1	1	9	13	9/13/12	14:25
Boat	2012	257	2012091304	-129.2325167	52.89406667	NA	MI-FE	147		NA	MI-FE	MI-FE	1	1	9	13	9/13/12	14:40
Boat	2012	257	2012091305	-129.3879167	53.09415	NA	MI-FE	363		J	MI-FE	MI-FE	1	1	9	13	9/13/12	15:45
Boat	2012	257	2012091306	-129.3903667	53.1306	NA	MI-FE	357		A	MI-FE	MI-FE	1	1	9	13	9/13/12	16:25
Boat	2012	259	2012091501	-129.3558833	53.08178333	NA	MI-FE	340		J	MI-FE	MI-FE	1	1	9	15	9/15/12	8:40
Boat	2012	259	2012091502	-129.3328667	53.0575	NA	TR	65		M	TR-S	TR-S	1	1	9	15	9/15/12	9:30
Boat	2012	259	2012091503	-129.1832167	52.97061667	NA	MI-FE	196		A	MI-FE	MI-FE	1	1	9	15	9/15/12	10:45
Boat	2012	259	2012091504	-129.20625	52.96393333	NA	MI-FE	177		A	MI-FE	MI-FE	1	1	9	15	9/15/12	11:00
Boat	2012	261	2012091701	NA	NA	NA	TR	55		A	TR-E	TR-E	0	1	9	17	9/17/12	13:00
Boat	2012	261	2012091702	-129.2787333	53.06188333	NA	MI-FE	340		J	MI	MI	1	1	9	17	9/17/12	13:55
Boat	2012	261	2012091703	-129.2931667	53.059	NA	MI-FE	330		A	MI-FE	MI-FE	1	1	9	17	9/17/12	14:00
Boat	2012	261	2012091704	-129.2997	53.06836667	NA	MI-FE	62		A	MI-FE	MI-FE	1	1	9	17	9/17/12	14:05
Boat	2012	261	2012091705	-129.3498667	53.14691667	NA	MI-FE	83		A	MI-FE	MI-FE	1	1	9	17	9/17/12	14:40
Boat	2012	261	2012091706	-129.3513667	53.16146667	NA	MI-FE	177		A	MI-FE	MI-FE	1	1	9	17	9/17/12	15:20
Boat	2012	261	2012091706	-129.3513667	53.16146667	NA	MI-FE	96		A	MI-FE	MI-FE	1	1	9	17	9/17/12	15:20
Boat	2012	261	2012091706	-129.3513667	53.16146667	NA	MI-FE	196		A	MI-FE	MI-FE	1	1	9	17	9/17/12	15:20
Boat	2012	261	2012091707	-129.3677	53.20078333	NA	MI-FE	177		A	MI-FE	MI-FE	1	1	9	17	9/17/12	17:25
Boat	2012	261	2012091710	-129.3405667	53.0782	NA	MI-FE	219		NA	MI-FE	MI-FE	1	1	9	17	9/17/12	18:40
Boat	2012	261	2012091711	-129.2712333	53.05091667	NA	MI-FE	68		NA	MI-FE	MI-FE	1	1	9	17	9/17/12	18:55
Boat	2012	262	2012091803	NA	52.98166667	NA	MI-FE	147		F	FE-MI	FE-MI	0	1	9	18	9/18/12	13:35
Boat	2012	262	2012091804	-129.2097333	53.00028333	NA	MI-FE	340		J	MI	MI	1	1	9	18	9/18/12	14:05
Boat	2012	263	2012091901	-129.2881333	53.0816	NA	SG	168		A	?P	?P	1	1	9	19	9/19/12	11:40
Boat	2012	263	2012091901	-129.2881333	53.0816	NA	SG	57		F	?P	?P	1	0	9	19	9/19/12	11:40
Boat	2012	263	2012091901	NA	NA	NA	SG	227		F	?P	?P	0	0	9	19	9/19/12	11:40
Boat	2012	263	2012091904	-129.35705	53.136	NA	RE-TR	196		NA	RE-TR-NE	RE-TR-NE	1	1	9	19	9/19/12	12:50
Boat	2012	263	2012091905	-129.3570833	53.15478333	NA	MI-FE	446		A	MI	MI	1	1	9	19	9/19/12	14:10
Boat	2012	263	2012091906	-129.3079167	53.04725	NA	MI-FE	50		F	MI	MI	1	1	9	19	9/19/12	15:35
Boat	2012	263	2012091906	-129.3079167	53.04725	NA	JOIN	121		A	JOIN	JOIN	1	1	9	19	9/19/12	15:35
Boat	2012	264	2012092001	-129.2167667	52.93316667	NA	SG	376		F	MI	MI	1	1	9	20	9/20/12	12:05
Boat	2012	264	2012092001	-129.2167667	52.93316667	NA	SG	96		A	MI	MI	1	1	9	20	9/20/12	12:05
Boat	2012	264	2012092001	-129.2167667	52.93316667	NA	SG	352		A	COULD BE P GROUP WITH SCOTTY AS ESCORT AND 2A TRYING TO TAKE OVER	COULD BE P GROUP WITH SCOTTY AS ESCORT AND 2A TRYING TO TAKE OVER	1	1	9	20	9/20/12	12:05
Boat	2012	264	2012092003	-129.1977	52.89961667	NA	MI-FE	434		JA	MI	MI	1	1	9	20	9/20/12	12:45
Boat	2012	264	2012092004	-129.1981833	53.89745	NA	MI-FE-SG	339		A	MI-SOC	MI-SOC	1	1	9	20	9/20/12	13:10
Boat	2012	264	2012092004	-129.1981833	53.89745	NA	MI-FE-SG	150		A	MI-SOC	MI-SOC	1	1	9	20	9/20/12	13:10
Boat	2012	264	2012092004	-129.1981833	53.89745	NA	MI-FE-SG	240		A	MI-SOC	MI-SOC	1	1	9	20	9/20/12	13:10
Boat	2012	266	2012092201	-129.25375	53.96581667	NA	RE-TR	43		A	RE-TR	RE-TR	1	1	9	22	9/22/12	15:00
Boat	2012	278	2012100401	-129.2034	53.07938333	NA	TR	56		F			1	1	10	4	10/4/12	11:30
Boat	2012	278	2012100403	-129.2909667	53.08916667	NA	TR	9		F			1	1	10	4	10/4/12	12:45
Boat	2012	278	2012100404	-129.27445	53.0762	NA	TR	446		NA			1	1	10	4	10/4/12	13:00
Boat	2012	280	2012100601	-129.28545	53.08418333	NA	TR	78		NA	TR	TR	1	1	10	6	10/6/12	10:45
Boat	2012	280	2012100602	-129.2224	53.07021667	NA	TR	150		NA			1	1	10	6	10/6/12	11:30
Boat	2012	280	2012100603	NA	NA	NA	TR	242		NA	TR-W	TR-W	0	1	10	6	10/6/12	16:55
Boat	2012	281	2012100701	-129.4322667	53.05223333	NA	TR	68		A	TR	TR	1	1	10	7	10/7/12	14:30
Boat	2012	281	2012100702	-129.3858667	53.09091667	NA	TR	340		J	TR	TR	1	1	10	7	10/7/12	15:30
Boat	2012	282	2012100801	NA	NA	NA	SG	29		F	?P GRP	?P GRP	0	1	10	8	10/8/12	9:30
Boat	2012	283	2012100902	-129.3270833	53.081	NA	RE-TR	339		A	RE-TR	RE-TR	1	1	10	9	10/9/12	12:00
Boat	2012	283	2012100903	-129.3918833	53.14471667	NA	MI-FE	62		A	MI-FE	MI-FE	1	1	10	9	10/9/12	13:30
Boat	2012	284	2012101001	-129.1384167	53.13841667	NA	BNF	132		A	BNF	BNF	1	1	10	10	10/10/12	10:00
Boat	2012	284	2012101001	-129.1384167	53.13841667	NA	BNF	11		A	BNF	BNF	1	1	10	10	10/10/12	10:00
Boat	2012	284	2012101002	-129.0756833	53.4368	NA	MI-FE-SG	106		A	FE-MI-SOC	FE-MI-SOC	1	1	10	10	10/10/12	10:50
Boat	2012	284	2012101002	-129.0756833	53.4368	NA	MI-FE-SG	363		J	FE-MI-SOC	FE-MI-SOC	1	1	10	10	10/10/12	10:50
Boat	2012	284	2012101002	-129.0756833	53.4368	NA	MI-FE-SG	71		A	FE-MI-SOC	FE-MI-SOC	1	1	10	10	10/10/12	10:50
Boat	2012	284	2012101002	-129.0756833	53.4368	NA	MI-FE-SG	337		A	FE-MI-SOC	FE-MI-SOC	1	1	10	10	10/10/12	10:50
Boat	2012	284	2012101002	-129.0756833	53.4368	NA	MI-FE-SG	151		JA	FE-MI-SOC	FE-MI-SOC	1	1	10	10	10/10/12	10:50
Boat	2012	284	2012101002	-129.0756833	53.4368	NA	MI-FE-SG	133		A	FE-MI-SOC	FE-MI-SOC	1	1	10	10	10/10/12	10:50
Boat	2012	284	2012101002	-129.0756833	53.4368	NA	MI-FE-SG	365		A	FE-MI-SOC	FE-MI-SOC	1	1	10	10	10/10/12	10:50
Boat	2012	284	2012101002	-129.0756833	53.4368	NA	MI-FE-SG	114		M	FE-MI-SOC	FE-MI-SOC	1	1	10	10	10/10/12	10:50
Boat	2012	284	2012101002	-129.0756833	53.4368	NA	ROBUST	167		A	TS	TS	1	1	10	10	10/10/12	10:50
Boat	2012	284	2012101004	-129.9370167	53.45206667	NA	MI-FE-SG	104		A	MI-SOC	MI-SOC	1	1	10	10	10/10/12	12:30
Boat	2012	284	2012101004	-129.9370167	53.45206667	NA	MI-FE-SG	28		A	MI-SOC	MI-SOC	1	1	10	10	10/10/12	12:30
Boat	2012	285	2012101101	-129.1595167	53.09195	NA	TR	190		A	TR	TR	1	1	10	11	10/11/12	13:30
Boat	2012	285	2012101101	-129.1595167	53.09195	NA	TR	59		A	TR	TR	1	1	10	11	10/11/12	13:30
Boat	2012	298	2012102401	NA	53.72656667	NA	MI-FE-SG	28		A	SOC-P-PLAY	SOC-P-PLAY	0	1	10	24	10/24/12	13:00
Boat	2012	298	2012102401	NA	53.72656667	NA	MI-FE-SG	368		A	SOC-P-PLAY	SOC-P-PLAY	0	1	10	24	10/24/12	13:00
Boat	2012	298	2012102401	NA	53.72656667	NA	MI-FE-SG	103		A	SOC-P-PLAY	SOC-P-PLAY	0	1	10	24	10/24/12	13:00
Boat	2012	298	2012102405	-129.73	NA	NA	MI-FE-SG	116		A	FE-MI-SOC	FE-MI-SOC	0	1	10	24	10/24/12	16:30
Boat	2012	298	2012102405	-129.73	NA	NA	MI-FE-SG	30		A	FE-MI-SOC	FE-MI-SOC	0	1	10	24	10/24/12	16:30
Boat	2012	298	2012102405	-129.73	NA	NA	MI-FE-SG	133		A	FE-MI-SOC	FE-MI-SOC	0	1	10	24	10/24/12	16:30
Boat	2013	159	2013060801	NA	NA	NA	BNF	339		A	BNF	BNF	0	1	6	8	6/8/13	19:15
Boat	2013	159	2013060801	NA	NA	NA	BNF	138		A	BNF	BNF	0	1	6	8	6/8/13	19:15
Boat	2013	163	2013061201	NA	NA	NA	TR	9		A	TR	TR	0	1	6	12	6/12/13	10:45
Boat	2013	163	2013061201	NA	NA	NA	TR	9		F	TR	TR	0	1	6	12	6/12/13	11:50
Boat	2013	166	2013061501	NA	NA	NA	BNF	138		A	BNF	BNF	0	1	6	15	6/15/13	8:30
Boat	2013	166	2013061501	NA	NA	NA	BNF	58		F	BNF	BNF	0	1	6	15	6/15/13	8:30
Boat	2013	166	2013061501	NA	NA	NA	BNF	77		A	BNF	BNF	0	1	6	15	6/15/13	8:30
Boat	2013	166	2013061502	-129.1244667	53.13393333	NA	TR	336		A	TR	TR	1	1	6	15	6/15/13	18:05
Boat	2013	169	2013061801	-129.3346333	52.85941667	NA	BNF	96		A	BNF	BNF	1	1	6	18	6/18/13	8:30
Boat	2013	169	2013061801	-129.3346333	52.85941667	NA	BNF	58		F	BNF	BNF	1	1	6	18	6/18/13	8:30
Boat	2013	169	2013061801	-129.3346333	52.85941667	NA	BNF	103		A	BNF	BNF	1	1	6	18	6/18/13	8:30
Boat	2013	169	2013061801	-129.3346333	52.85941667	NA	BNF	435		A	BNF	BNF	1	1	6	18	6/18/13	8:30
Boat	2013	169	2013061801	-129.3346333	52.85941667	NA	BNF	122		F	BNF	BNF	1	1	6	18	6/18/13	8:30
Boat	2013	169	2013061801	-129.3346333	52.85941667	NA	BNF	107		M	BNF	BNF	1	1	6	18	6/18/13	8:30
Boat	2013	169	2013061801	-129.3346333	52.85941667	NA	BNF	95		A	BNF	BNF	1	1	6	18	6/18/13	8:30
Boat	2013	169	2013061801	-129.3346333	52.85941667	NA	BNF	118		A	BNF	BNF	1	1	6	18	6/18/13	8:30
Boat	2013	169	2013061801	-129.3346333	52.85941667	NA	BNF	93		A	BNF	BNF	1	1	6	18	6/18/13	8:30
Boat	2013	169	2013061801	-129.3346333	52.85941667	NA	BNF	42		F	BNF	BNF	1	1	6	18	6/18/13	8:30
Boat	2013	169	2013061801	-129.3346333	52.85941667	NA	BNF	337		A	BNF	BNF	1	1	6	18	6/18/13	8:30
Boat	2013	171	2013062001	NA	NA	NA	MI-FE	447		J	MI-FE	MI-FE	0	1	6	20	6/20/13	14:40
Boat	2013	172	2013062101	-129.1700333	53.0849	NA	MI-FE	336		A	MI-FE	MI-FE	1	1	6	21	6/21/13	6:27
Boat	2013	173	2013062202	NA	NA	NA	MI-FE	366		A	MI-FE	MI-FE	0	1	6	22	6/22/13	8:26
Boat	2013	173	2013062203	NA	NA	NA	MI-FE	352		A	MI-FE	MI-FE	0	1	6	22	6/22/13	12:43
Boat	2013	173	2013062204	NA	NA	NA	MI-FE	122		A	MI-FE	MI-FE	0	1	6	22	6/22/13	17:30
Boat	2013	174	2013062301	-129.30075	52.95546667	NA	BNF	172		A	BNF	BNF	1	1	6	23	6/23/13	19:00
Boat	2013	174	2013062301	-129.30075	52.95546667	NA	BNF	103		A	BNF	BNF	1	1	6	23	6/23/13	19:00
Boat	2013	174	2013062301	-129.30075	52.95546667	NA	BNF	122		F	BNF	BNF	1	1	6	23	6/23/13	19:00
Boat	2013	174	2013062301	-129.30075	52.95546667	NA	BNF	58		F	BNF	BNF	1	1	6	23	6/23/13	19:00
Boat	2013	174	2013062301	-129.30075	52.95546667	NA	BNF	93		A	BNF	BNF	1	1	6	23	6/23/13	19:00
Boat	2013	174	2013062301	-129.30075	52.95546667	NA	BNF	96		A	BNF	BNF	1	1	6	23	6/23/13	19:00
Boat	2013	177	2013062601	NA	NA	NA	MI-FE-SG	253		J	MI-SOC	MI-SOC	0	1	6	26	6/26/13	9:00
Boat	2013	177	2013062601	NA	NA	NA	MI-FE-SG	121		M	MI-SOC	MI-SOC	0	1	6	26	6/26/13	9:00
Boat	2013	177	2013062602	NA	NA	NA	TR	231		A	TR	TR	0	1	6	26	6/26/13	9:30
Boat	2013	177	2013062603	NA	NA	NA	TR	119		A			0	1	6	26	6/26/13	15:35
Boat	2013	177	2013062604	NA	NA	NA	TR	217		A			0	1	6	26	6/26/13	16:40
Boat	2013	177	2013062605	NA	NA	NA	TR	367		A			0	1	6	26	6/26/13	16:55
Boat	2013	177	2013062606	NA	NA	NA	TR	56		M			0	1	6	26	6/26/13	17:30
Boat	2013	177	2013062601	NA	NA	NA	SG	121		M			0	1	6	26	6/26/13	18:00
Boat	2013	177	2013062601	NA	NA	NA	SG	232		J	JOINER	JOINER	0	1	6	26	6/26/13	18:00
Boat	2013	183	2013070201	-129.2004167	53.07841667	NA	BNF	114		F	BNF	BNF	1	1	7	2	7/2/13	8:45
Boat	2013	183	2013070201	-129.2004167	53.07841667	NA	BNF	139		A	BNF	BNF	1	1	7	2	7/2/13	8:45
Boat	2013	183	2013070201	-129.2004167	53.07841667	NA	BNF	77		A	BNF	BNF	1	1	7	2	7/2/13	8:45
Boat	2013	183	2013070202	NA	NA	NA	MI-FE	124		A	MI-FE	MI-FE	0	1	7	2	7/2/13	12:05
Boat	2013	183	2013070202	NA	NA	NA	MI-FE	57		A	MI-FE	MI-FE	0	1	7	2	7/2/13	12:05
Boat	2013	183	2013070205	NA	NA	NA	SG	233		A	SOC	SOC	0	1	7	2	7/2/13	14:30
Boat	2013	183	2013070206	NA	NA	NA	SG	374		A	SOC	SOC	0	1	7	2	7/2/13	15:00
Boat	2013	183	2013070207	NA	NA	NA	SG	448		A	P-SOC	P-SOC	0	1	7	2	7/2/13	15:05
Boat	2013	183	2013070207	NA	NA	NA	SG	367		A	P-SOC	P-SOC	0	1	7	2	7/2/13	15:05
Boat	2013	183	2013070207	NA	NA	NA	SG	119		A	SOC	SOC	0	1	7	2	7/2/13	15:20
Boat	2013	183	2013070207	NA	NA	NA	SG	233		A	SOC	SOC	0	1	7	2	7/2/13	15:20
Boat	2013	183	2013070207	NA	NA	NA	SG	67		A	SOC	SOC	0	1	7	2	7/2/13	15:20
Boat	2013	183	2013070207	NA	NA	NA	SG	81		A	SOC	SOC	0	1	7	2	7/2/13	15:20
Boat	2013	183	2013070207	NA	NA	NA	SG	374		A	SOC	SOC	0	1	7	2	7/2/13	15:20
Boat	2013	183	2013070207	NA	NA	NA	SG	227		A	SOC	SOC	0	1	7	2	7/2/13	15:20
Boat	2013	184	2013070301	NA	NA	NA	BNF	103		A	BNF	BNF	0	1	7	3	7/3/13	9:00
Boat	2013	184	2013070301	NA	NA	NA	BNF	51		A	BNF	BNF	0	1	7	3	7/3/13	9:00
Boat	2013	184	2013070301	NA	NA	NA	BNF	119		A	BNF	BNF	0	1	7	3	7/3/13	9:00
Boat	2013	184	2013070301	NA	NA	NA	BNF	16		M	BNF	BNF	0	1	7	3	7/3/13	9:00
Boat	2013	184	2013070301	NA	NA	NA	BNF	122		F	JOIN-BNF	JOIN-BNF	0	1	7	3	7/3/13	9:00
Boat	2013	184	2013070302	NA	NA	NA	SG	253		J	SOC-B	SOC-B	0	1	7	3	7/3/13	10:45
Boat	2013	184	2013070302	NA	NA	NA	SG	253		J	SOC-B	SOC-B	0	1	7	3	7/3/13	10:45
Boat	2013	184	2013070303	NA	NA	NA	MI-FE	121		M	MI	MI	0	1	7	3	7/3/13	12:11
Boat	2013	184	2013070303	NA	NA	NA	MI-FE	368		A	MI	MI	0	1	7	3	7/3/13	12:11
Boat	2013	184	2013070304	NA	NA	NA	MI-FE	367		A	MI	MI	0	1	7	3	7/3/13	13:40
Boat	2013	185	2013070401	-129.1568833	53.17905	NA	TR	67		A	TR	TR	1	1	7	4	7/4/13	14:00
Boat	2013	185	2013070402	-129.17965	53.04443333	NA	BNF	104		A	BNF	BNF	1	1	7	4	7/4/13	15:05
Boat	2013	185	2013070402	-129.17965	53.04443333	NA	BNF	122		F	BNF	BNF	1	1	7	4	7/4/13	15:05
Boat	2013	185	2013070402	-129.17965	53.04443333	NA	BNF	368		A	BNF	BNF	1	1	7	4	7/4/13	15:05
Boat	2013	185	2013070402	-129.17965	53.04443333	NA	BNF	139		A	BNF	BNF	1	1	7	4	7/4/13	15:05
Boat	2013	185	2013070402	-129.17965	53.04443333	NA	BNF	58		F	BNF	BNF	1	1	7	4	7/4/13	15:05
Boat	2013	187	2013070601	-129.24556	53.05916	NA	BNF	93		A	BNF	BNF	0	1	7	6	7/6/13	11:25
Boat	2013	187	2013070601	-129.22737	53.05669	NA	BNF	122		A	BNF	BNF	0	1	7	6	7/6/13	11:25
Boat	2013	187	2013070601	-129.22737	53.05669	NA	BNF	119		A	BNF	BNF	0	1	7	6	7/6/13	11:25
Boat	2013	187	2013070601	-129.22737	53.05669	NA	BNF	104		A	BNF	BNF	0	1	7	6	7/6/13	11:25
Boat	2013	187	2013070601	-129.22737	53.05669	NA	BNF	103		A	BNF	BNF	0	1	7	6	7/6/13	11:25
Boat	2013	187	2013070601	-129.22737	53.05669	NA	BNF	337		J	BNF	BNF	0	1	7	6	7/6/13	11:25
Boat	2013	187	2013070601	-129.22737	53.05669	NA	BNF	96		A	BNF	BNF	0	1	7	6	7/6/13	11:25
Boat	2013	194	2013071301	-129.2133667	52.85018333	NA	MI-FE	340		J	MI-FE	MI-FE	1	1	7	13	7/13/13	9:30
Boat	2013	194	2013071302	-129.2144333	52.85081667	NA	MI-FE	140		A	MI-FE	MI-FE	1	1	7	13	7/13/13	9:50
Boat	2013	194	2013071302	-129.2144333	52.85081667	NA	MI-FE	369		A	MI-FE	MI-FE	1	1	7	13	7/13/13	9:50
Boat	2013	194	2013071303	-129.2109333	52.85768333	NA	MI-FE	252		A	MI-FE	MI-FE	1	1	7	13	7/13/13	10:00
Boat	2013	194	2013071304	-129.2123833	52.85915	NA	MI-FE-SG	16		M	MI-PLAY	MI-PLAY	1	1	7	13	7/13/13	10:05
Boat	2013	194	2013071306	-129.0954667	53.09546667	NA	MI-FE	81		A	MI-FE	MI-FE	1	1	7	13	7/13/13	12:20
Boat	2013	194	2013071307	-129.4297167	53.19676667	NA	MI-FE	218		A	MI-FE	MI-FE	1	1	7	13	7/13/13	13:55
Boat	2013	194	2013071308	-129.42825	53.19618333	NA	SG	165		M	SOC-ES	SOC-ES	1	1	7	13	7/13/13	14:00
Boat	2013	194	2013071308	-129.42825	53.19618333	NA	SG	150		A	SOC-ES	SOC-ES	1	1	7	13	7/13/13	14:00
Boat	2013	194	2013071309	-129.4708667	53.22431667	NA	MI-FE	62		A	MI	MI	1	1	7	13	7/13/13	16:00
Boat	2013	195	2013071401	-129.35925	53.15928333	NA	MI-FE	374		A	MI-FE	MI-FE	1	1	7	14	7/14/13	9:20
Boat	2013	198	2013071701	NA	NA	NA	MI-FE	347		F	MI-FE	MI-FE	0	0	7	17	7/17/13	12:10
Boat	2013	198	2013071702	NA	NA	NA	MI-FE	234		A	MI-FE	MI-FE	0	1	7	17	7/17/13	12:20
Boat	2013	198	2013071702	NA	NA	NA	MI-FE	340		J	MI-FE	MI-FE	0	1	7	17	7/17/13	12:20
Boat	2013	199	2013071801	-129.22635	53.04043333	NA	MI-FE	147		F	MI-FE	MI-FE	1	1	7	18	7/18/13	19:00
Boat	2013	199	2013071801	-129.22635	53.04043333	NA	MI-FE	209		A	MI-FE	MI-FE	1	1	7	18	7/18/13	19:00
Boat	2013	200	2013071901	-129.1914333	53.06306667	NA	MI-FE	235		A	MI-FE	MI-FE	1	1	7	19	7/19/13	9:30
Boat	2013	200	2013071902	-129.3872	52.89646667	NA	MI-FE	236		A	MI-FE	MI-FE	1	1	7	19	7/19/13	11:30
Boat	2013	200	2013071902	-129.3872	52.89646667	NA	MI-FE	140		A	MI-FE	MI-FE	1	1	7	19	7/19/13	11:30
Boat	2013	200	2013071903	-129.52585	53.19071667	NA	SG-ES	165		M	SOC-ES	SOC-ES	1	1	7	19	7/19/13	15:00
Boat	2013	200	2013071903	-129.52585	53.19071667	NA	SG	67		A	TS SOC-ES	TS SOC-ES	1	1	7	19	7/19/13	15:00
Boat	2013	200	2013071904	-129.2091667	53.09835	NA	MI-FE	45		M	MI-FE	MI-FE	1	1	7	19	7/19/13	18:30
Boat	2013	201	2013072001	-129.17025	53.09126667	NA	MI-FE	212		J	MI-FE	MI-FE	1	1	7	20	7/20/13	11:05
Boat	2013	201	2013072002	-129.1555667	53.09235	NA	MI-FE	119		A	MI-FE	MI-FE	1	1	7	20	7/20/13	11:15
Boat	2013	201	2013072003	-129.4750167	53.18281667	NA	MI-FE	147		F	MI-FE	MI-FE	1	1	7	20	7/20/13	14:05
Boat	2013	201	2013072004	-129.47965	53.19021667	NA	MI-FE	237		J	MI-FE	MI-FE	1	1	7	20	7/20/13	14:25
Boat	2013	201	2013072005	-129.47965	53.19021667	NA	MI-FE	238		A	MI-FE	MI-FE	1	1	7	20	7/20/13	16:30
Boat	2013	202	2013072101	-129.1696833	53.08808333	NA	MI-FE	261		A	MI-FE	MI-FE	1	1	7	21	7/21/13	13:15
Boat	2013	207	2013072601	-129.2820667	53.04291667	NA	MI-FE	440		A	MI	MI	1	1	7	26	7/26/13	8:15
Boat	2013	207	2013072602	-129.3038833	53.07335	NA	MI-FE	239		A	MI-FE	MI-FE	1	1	7	26	7/26/13	8:50
Boat	2013	207	2013072602	-129.3038833	53.07335	NA	MI-FE	340		J	MI-FE	MI-FE	1	1	7	26	7/26/13	8:50
Boat	2013	207	2013072603	-129.2986167	53.08445	NA	TR	177		A	TR	TR	1	1	7	26	7/26/13	9:00
Boat	2013	207	2013072604	-129.3359333	53.10873333	NA	TR	374		A	TR	TR	1	1	7	26	7/26/13	9:40
Boat	2013	207	2013072605	-129.3790667	53.0907	NA	SG	16		M	SOC-ES	SOC-ES	1	1	7	26	7/26/13	10:50
Boat	2013	207	2013072605	-129.3790667	53.0907	NA	SG	80		A	SOC-ES	SOC-ES	1	1	7	26	7/26/13	10:50
Boat	2013	207	2013072605	-129.11315	53.11315	NA	SG	217		A	JOINS	JOINS	1	1	7	26	7/26/13	15:10
Boat	2013	207	2013072605	-129.11315	53.11315	NA	SG	239		A	JOINS	JOINS	1	1	7	26	7/26/13	15:10
Boat	2013	207	2013072607	-129.3246667	53.06305	NA	MI-FE	251		A	MI-FE	MI-FE	1	1	7	26	7/26/13	16:30
Boat	2013	207	2013072607	-129.3246667	53.06305	NA	MI-FE	339		A	MI-FE	MI-FE	1	1	7	26	7/26/13	16:30
Boat	2013	208	2013072701	-129.14737	53.13935	NA	SG	55		M	SOC-ES	SOC-ES	0	1	7	27	7/27/13	19:50
Boat	2013	208	2013072701	-129.14737	53.13935	NA	SG	177		A	SOC-ES	SOC-ES	0	1	7	27	7/27/13	19:50
Boat	2013	211	2013073001	-129.2277167	53.9707	NA	TR	381		A	TR	TR	1	1	7	30	7/30/13	10:20
Boat	2013	211	2013073002	-129.1996	52.96961667	NA	MI-FE	138		A	MI	MI	1	1	7	30	7/30/13	10:45
Boat	2013	211	2013073003	-129.2399833	52.96475	NA	SG	165		M	PLAY/B/TS	PLAY/B/TS	1	1	7	30	7/30/13	11:30
Boat	2013	211	2013073004	-129.2601167	52.97121667	NA	MI-FE	190		A	MI-FE	MI-FE	1	1	7	30	7/30/13	12:00
Boat	2013	211	2013073005	-129.23695	53.02468333	NA	SG	16		M	PLAY/B/TS/PS	PLAY/B/TS/PS	1	1	7	30	7/30/13	12:50
Boat	2013	215	2013080301	NA	NA	NA	ROBUST	372		A	TS	TS	0	1	8	3	8/3/13	11:20
Boat	2013	215	2013080302	-129.2428833	53.06883333	NA	TR	227		A	TR	TR	1	1	8	3	8/3/13	14:10
Boat	2013	215	2013080303	-129.21265	53.02945	NA	BNF	93		A	BNF	BNF	1	1	8	3	8/3/13	15:05
Boat	2013	215	2013080303	-129.21265	53.02945	NA	BNF	107		M	BNF	BNF	1	1	8	3	8/3/13	15:05
Boat	2013	215	2013080303	-129.21265	53.02945	NA	BNF	103		A	BNF	BNF	1	1	8	3	8/3/13	15:05
Boat	2013	215	2013080303	-129.21265	53.02945	NA	BNF	104		A	BNF	BNF	1	1	8	3	8/3/13	15:05
Boat	2013	217	2013080501	-129.18585	53.33158333	NA	TR	167		A	TR	TR	1	1	8	5	8/5/13	13:30
Boat	2013	218	2013080601	-129.3138333	53.25006667	NA	MI-FE	383		A	TR-MI	TR-MI	1	1	8	6	8/6/13	12:45
Boat	2013	218	2013080601	-129.3138333	53.25006667	NA	MI-FE	124		A	TR-MI	TR-MI	1	1	8	6	8/6/13	12:45
Boat	2013	219	2013080701	-129.17655	53.05669	NA	TR	214		A	TR	TR	0	1	8	7	8/7/13	13:25
Boat	2013	221	2013080901	NA	NA	NA	MI-FE	93		A	TR-MI	TR-MI	0	1	8	9	8/9/13	10:50
Boat	2013	221	2013080902	-129.2322833	53.33486667	NA	MI-FE	367		A	MI-FE	MI-FE	1	1	8	9	8/9/13	14:00
Boat	2013	225	2013081301	-129.1920333	53.04136667	NA	BNF	103		A	BNF	BNF	1	1	8	13	8/13/13	9:00
Boat	2013	225	2013081301	-129.1920333	53.04136667	NA	BNF	68		A	BNF	BNF	1	1	8	13	8/13/13	9:00
Boat	2013	225	2013081301	-129.1920333	53.04136667	NA	BNF	58		F	BNF	BNF	1	1	8	13	8/13/13	9:00
Boat	2013	225	2013081301	-129.1920333	53.04136667	NA	BNF	381		A	BNF	BNF	1	1	8	13	8/13/13	9:00
Boat	2013	225	2013081301	-129.1920333	53.04136667	NA	BNF	337		J	BNF	BNF	1	1	8	13	8/13/13	9:00
Boat	2013	225	2013081301	-129.1920333	53.04136667	NA	BNF	442		J	BNF	BNF	1	1	8	13	8/13/13	9:00
Boat	2013	225	2013081301	-129.1920333	53.04136667	NA	BNF	118		A	BNF	BNF	1	1	8	13	8/13/13	9:00
Boat	2013	226	2013081401	-129.1891333	53.10395	NA	MI-FE	154		M	MI-FE	MI-FE	1	1	8	14	8/14/13	8:10
Boat	2013	226	2013081402	-129.19655	53.06253333	NA	MI-FE	337		J	MI-FE	MI-FE	1	1	8	14	8/14/13	9:00
Boat	2013	226	2013081402	NA	53.06105	NA	MI-FE	23		A	MI-FE	MI-FE	0	1	8	14	8/14/13	9:10
Boat	2013	226	2013081403	-129.2001167	53.04548333	NA	MI-FE	237		A	MI-FE	MI-FE	1	1	8	14	8/14/13	9:30
Boat	2013	226	2013081403	-129.2001167	53.04548333	NA	MI-FE	368		A	MI-FE	MI-FE	1	1	8	14	8/14/13	9:30
Boat	2013	226	2013081404	-129.2216167	53.04668333	NA	MI-FE	93		A	MI-FE	MI-FE	1	1	8	14	8/14/13	9:50
Boat	2013	226	2013081405	-129.2378333	53.0616	NA	MI-FE	251		A	MI-FE	MI-FE	1	1	8	14	8/14/13	10:05
Boat	2013	227	2013081501	-129.1685833	53.08751667	NA	MI-FE	339		A	MI-FE	MI-FE	1	1	8	15	8/15/13	14:15
Boat	2013	228	2013081601	-129.1882667	53.06723333	NA	MI-FE	442		J	MI-FE	MI-FE	1	1	8	16	8/16/13	9:10
Boat	2013	228	2013081602	-129.2056833	53.04615	NA	MI-FE	434		A	MI-FE	MI-FE	1	1	8	16	8/16/13	9:30
Boat	2013	228	2013081603	-129.3472	52.86155	NA	MI-FE	59		A	MI-FE	MI-FE	1	1	8	16	8/16/13	12:00
Boat	2013	233	2013082101	-129.2798333	53.07783333	NA	BNF	80		A	BNF	BNF	1	1	8	21	8/21/13	11:00
Boat	2013	233	2013082101	-129.2798333	53.07783333	NA	BNF	174		A	BNF	BNF	1	1	8	21	8/21/13	11:00
Boat	2013	233	2013082101	-129.2798333	53.07783333	NA	BNF	434		A	BNF	BNF	1	1	8	21	8/21/13	11:00
Boat	2013	233	2013082101	-129.2798333	53.07783333	NA	BNF	57		A	BNF	BNF	1	1	8	21	8/21/13	11:00
Boat	2013	238	2013082601	-129.2614667	53.07156667	NA	MI-FE	29		M	MI	MI	1	1	8	26	8/26/13	16:40
Boat	2013	238	2013082602	-129.3234333	53.0662	NA	MI-FE	209		A	MI	MI	1	1	8	26	8/26/13	18:00
Boat	2013	239	2013082701	-129.2793167	53.07806667	NA	MI-FE	165		M	MI	MI	1	1	8	27	8/27/13	14:30
Boat	2013	239	2013082701	-129.2883333	53.04628333	NA	MI-FE-SG	24		F	MI-SOC	MI-SOC	1	1	8	27	8/27/13	15:00
Boat	2013	239	2013082701	-129.2883333	53.04628333	NA	MI-FE-SG	147		F	MI-SOC	MI-SOC	1	1	8	27	8/27/13	15:00
Boat	2013	239	2013082703	-129.3586833	53.07686667	NA	RE-TR	108		A	MI-RE	MI-RE	1	1	8	27	8/27/13	15:40
Boat	2013	239	2013082703	-129.3586833	53.07686667	NA	RE-TR	50		F	MI-RE	MI-RE	1	1	8	27	8/27/13	15:40
Boat	2013	240	2013082801	-129.28495	53.01871667	NA	ROBUST	168		A	TS/ARRIVAL	TS/ARRIVAL	1	1	8	28	8/28/13	17:15
Boat	2013	240	2013082802	-129.2629167	52.98585	NA	MI-FE	240		A	MI	MI	1	1	8	28	8/28/13	18:20
[truncated: 3,361 more rows]
